# Supplementary material for: Synthesis Attempt and Structural Studies of Novel A2CeWO6 Double Perovskites (A2+ = Ba, Ca) in and outside of Ambient Conditions
Source: ACS Omega. 2022 May 23;7(22):18382–408. doi: 10.1021/acsomega.2c00669 (PMC9178617; doi:10.1021/acsomega.2c00669)
Supplement: Supplementary file 2 — ao2c00669_si_002.cif [file ao2c00669_si_002.cif]

##############################################################################
###      FullProf-generated CIF output file  (version: May 2011)           ###
###      Template of CIF submission form for structure report              ###
##############################################################################
 
# This file has been generated using FullProf.2k taking one example of 
# structure report provided by Acta Cryst. It is given as a 'template' with 
# filled structural items. Many other items are left unfilled and it is the  
# responsibility of the user to properly fill or suppress them. In principle 
# all question marks '?' should be replaced by the appropriate text or 
# numerical value depending on the kind of CIF item. 
# See the document: cif_core.dic (URL: http://www.iucr.org) for details. 
 
# Please notify any error or suggestion to: 
#           Juan Rodriguez-Carvajal (jrc@ill.eu)
# Improvements will be progressively added as needed.
 
 
#=============================================================================
 data_global
#=============================================================================
 
_audit_creation_date  02/03/2021  
_audit_creation_method  "FullProf Suite"
# PROCESSING SUMMARY (IUCr Office Use Only)
 
#=============================================================================
 
# 1. SUBMISSION DETAILS
 
# Definition of non standard CIF items (Reliability indices used in FULLPROF) 
 
loop_ 
_publ_manuscript_incl_extra_item
_publ_manuscript_incl_extra_info
_publ_manuscript_incl_extra_defn
#      Name                               Explanation                 Standard?
#     ------                              -----------                 ---------
 '_pd_proc_ls_prof_cR_factor'    'Prof. R-factor CORRECTED for background'   no
 '_pd_proc_ls_prof_cwR_factor'   'wProf.R-factor CORRECTED for background'   no
 '_pd_proc_ls_prof_cwR_expected' 'wProf.Expected CORRECTED for background'   no
 '_pd_proc_ls_prof_chi2'         'Chi-square for all considered points'      no
 '_pd_proc_ls_prof_echi2'        'Chi-2 for points with Bragg contribution'  no
#=============================================================================
 
# 3. TITLE AND AUTHOR LIST

_publ_contact_author_name        'Damian Wlodarczyk'
_publ_contact_author_address
;Institute of Physics PAS,
PL02668, 
Ave. Lotnikow 32/46,  
Warsaw, 
Poland
;
_publ_contact_author_email       wlodar@ifpan.edu.pl
_publ_requested_journal          'ACS Omega'
;
Synthesis attempt and structural studies of novel A2CeWO6 double perovskites (A= Ba, Ca2+) in and outside of ambient conditions
;
loop_
_publ_author_name
_publ_author_footnote
_publ_author_address
'Damian Wlodarczyk' ?
;Institute of Physics PAS,
PL02668, 
Ave. Lotnikow 32/46,  
Warsaw, 
Poland
;
'Mikolaj Amilusik' ?
;Institute of High Pressure PAS, 
PL01142,
Sokolowska 29/37, 
Warsaw, 
Poland
;
'Katarzyna M Kosyl' ?
;Institute of Physics PAS,
PL02668, 
Ave. Lotnikow 32/46,  
Warsaw, 
Poland
;
'Maciej J Chrunik' ?
;Military University of Technology,
PL00908,
Gen. Sylwestra Kaliskiego 2,
Warsaw,
Poland
;
'Krystyna Lawniczak-Jablonska' ?
;Institute of Physics PAS,
PL02668, 
Ave. Lotnikow 32/46,  
Warsaw, 
Poland
;
'Michal Strankowski' ?
;Gdansk University of Technology, 
PL80233,
G. Narutowicza 11/12,  
Gdansk, 
Poland
;
'Marcin Zajac' ?
;Solaris Synchrotron NSRC, 
Jagiellonian University,
PL30392, 
Czerwone Maki 98,  
Cracow, 
Poland
;
'Volodymyr Tsiumra' ?
;Institute of Physics PAS,
PL02668,
Ave. Lotnikow 32/46,
Warsaw,
Poland
;
'Aneta Grochot' ?
;Institute of Physics PAS,
PL02668,
Ave. Lotnikow 32/46,
Warsaw,
Poland
;
'Anna Reszka' ?
;Institute of Physics PAS,
PL02668,
Ave. Lotnikow 32/46,
Warsaw,
Poland
;
'Andrzej Suchocki' ?
;Institute of Physics PAS,
PL02668,
Ave. Lotnikow 32/46,
Warsaw,
Poland
;
'Tomasz Giela' ?
;Solaris Synchrotron NSRC, 
Jagiellonian University,
PL30392, 
Czerwone Maki 98,  
Cracow, 
Poland
;
'Przemyslaw Iwanowski' .
;Institute of Physics PAS,
PL02668,
Ave. Lotnikow 32/46,
Warsaw,
Poland
;
'Michal Bockowski' .
;Institute of High Pressure PAS, 
PL01142,
Sokolowska 29/37, 
Warsaw, 
Poland
;
'Hanka Przybylinska' .
;Institute of Physics PAS,
PL02668,
Ave. Lotnikow 32/46,
Warsaw,
Poland
;

# The loop structure below should contain the names and addresses of all
 
#=============================================================================
 
# 4. TEXT
 
_publ_section_synopsis
;  ?
;
_publ_section_abstract
; ?
;          
_publ_section_comment
; ?
;
_publ_section_exptl_prep      # Details of the preparation of the sample(s)
                              # should be given here. 
; ?
;
_publ_section_exptl_refinement
; ?
;
_publ_section_references
; ?
;
_publ_section_figure_captions
; ?
;
_publ_section_acknowledgements
; ?
;
 
#=============================================================================
 
#=============================================================================
# If more than one structure is reported, the remaining sections should be 
# completed per structure. For each data set, replace the '?' in the
# data_? line below by a unique identifier.
 
data_Cerium_Tungstate_Double_Perovskite
 
#=============================================================================
 
# 5. CHEMICAL DATA
 
_chemical_name_common            'Barium Cerate Tungstate double perovskite'
_chemical_name_systematic        'Dibarium Cerium Tungsten Hexaoxide'
_chemical_compound_source        'Double Perovskite synthetically made using solid state reaction'
_chemical_properties_physical    'oxygen-sensitive, semiconductor'
_chemical_formula_moiety          '2(Ba 2+), (Ce O3)2-, (W O3)2-'
_chemical_formula_structural      ?
_chemical_formula_analytical      'Ba2.17 Ce1.18 O6.81 W'
_chemical_formula_iupac           ?
_chemical_formula_sum             'Ba2 Ce O6 W'
_chemical_formula_weight          694.614
_exptl_crystal_density_diffrn     7.410
_chemical_melting_point           1673
_exptl_crystal_description        powder
_exptl_crystal_colour             'dark blue grey'
 
loop_
    _atom_type_symbol               
    _atom_type_scat_Cromer_Mann_a1 
    _atom_type_scat_Cromer_Mann_b1 
    _atom_type_scat_Cromer_Mann_a2 
    _atom_type_scat_Cromer_Mann_b2 
    _atom_type_scat_Cromer_Mann_a3 
    _atom_type_scat_Cromer_Mann_b3 
    _atom_type_scat_Cromer_Mann_a4 
    _atom_type_scat_Cromer_Mann_b4 
    _atom_type_scat_Cromer_Mann_c 
    _atom_type_scat_dispersion_real 
    _atom_type_scat_dispersion_imag 
    _atom_type_scat_source          
Ce    21.16710   2.81219  19.76950   0.22684  11.85130  17.60830
       3.33049 127.11300   1.86264  -2.17000   9.64800
 International_Tables_for_Crystallography_Vol.C(1991)_Tables_6.1.1.4_and_6.1.1.5
Ba    20.33610   3.21600  19.29700   0.27560  10.88800  20.20730
       2.69590 167.20200   2.77310  -1.33400   8.46000
 International_Tables_for_Crystallography_Vol.C(1991)_Tables_6.1.1.4_and_6.1.1.5
W     29.08180   1.72029  15.43000   9.22590  14.43270   0.32170
       5.11982  57.05600   9.88750  -6.04800   5.57700
 International_Tables_for_Crystallography_Vol.C(1991)_Tables_6.1.1.4_and_6.1.1.5
O      3.04850  13.27710   2.28680   5.70110   1.54630   0.32390
       0.86700  32.90890   0.25080   0.04700   0.03200
 International_Tables_for_Crystallography_Vol.C(1991)_Tables_6.1.1.4_and_6.1.1.5
 
#=============================================================================
 
# 6. POWDER SPECIMEN AND CRYSTAL DATA
 
_symmetry_cell_setting                Trigonal
_space_group_IT_number               148
_symmetry_space_group_name_H-M       'R -3'
_symmetry_space_group_name_Hall      '-R 3'
_chemical_absolute_configuration     rmad
 
loop_
    _symmetry_equiv_pos_as_xyz   #<--must include 'x,y,z'
'x,y,z'
'-y,x-y,z'
'-x+y,-x,z'
'-x,-y,-z'
'y,-x+y,-z'
'x-y,x,-z'
'x+2/3,y+1/3,z+1/3'
'-y+2/3,x-y+1/3,z+1/3'
'-x+y+2/3,-x+1/3,z+1/3'
'-x+2/3,-y+1/3,-z+1/3'
'y+2/3,-x+y+1/3,-z+1/3'
'x-y+2/3,x+1/3,-z+1/3'
'x+1/3,y+2/3,z+2/3'
'-y+1/3,x-y+2/3,z+2/3'
'-x+y+1/3,-x+2/3,z+2/3'
'-x+1/3,-y+2/3,-z+2/3'
'y+1/3,-x+y+2/3,-z+2/3'
'x-y+1/3,x+2/3,-z+2/3'
 
_cell_length_a                       6.03818(8)
_cell_length_b                       6.03818(8)
_cell_length_c                       14.7905(4)
_cell_angle_alpha                    90.0000
_cell_angle_beta                     90.0000
_cell_angle_gamma                    120.000
_cell_volume                         467.009(16)
_cell_formula_units_Z                3
_cell_measurement_temperature        293
_diffrn_ambient_pressure             101.325
; ?
;
# The next three fields give the specimen dimensions in mm.  The equatorial
# plane contains the incident and diffracted beam.
 
_pd_spec_size_axial               ?       # perpendicular to 
                                          # equatorial plane
_pd_spec_size_equat               ?       # parallel to 
                                          # scattering vector
                                          # in transmission
_pd_spec_size_thick               ?       # parallel to 
                                          # scattering vector
                                          # in reflection
 
# The next five fields are character fields that describe the specimen.
 
_pd_spec_mounting                         # This field should be
                                          # used to give details of the 
                                          # container.
; ?
;
_pd_spec_mount_mode               ?       # options are 'reflection'
                                          # or 'transmission'
_pd_spec_shape                    ?       # options are 'cylinder' 
                                          # 'flat_sheet' or 'irregular'
_pd_char_particle_morphology      ?
_pd_char_colour                   ?       # use ICDD colour descriptions
 
# The following three fields describe the preparation of the specimen.
# The cooling rate is in K/min.  The pressure at which the sample was 
# prepared is in kPa.  The temperature of preparation is in K.        
 
_pd_prep_cool_rate                ?
_pd_prep_pressure                 ?
_pd_prep_temperature              ?
 
# The next four fields are normally only needed for transmission experiments.
 
_exptl_absorpt_coefficient_mu        ?
_exptl_absorpt_correction_type       ?
_exptl_absorpt_process_details       ?
_exptl_absorpt_correction_T_min      ?
_exptl_absorpt_correction_T_max      ?
 
#=============================================================================
 
# 7. EXPERIMENTAL DATA
 
_exptl_special_details
; ?
;
 
# The following item is used to identify the equipment used to record 
# the powder pattern when the diffractogram was measured at a laboratory 
# other than the authors' home institution, e.g. when neutron or synchrotron
# radiation is used.
 
_pd_instr_location
; ?
;
_pd_calibration_special_details           # description of the method used
                                          # to calibrate the instrument
; ?
;
 
_diffrn_ambient_temperature      293 
_diffrn_radiation_probe          'x-ray'
_diffrn_radiation_type           'Cu Ka'
_diffrn_radiation_wavelength     1.5406
_diffrn_source                   'sealed rotating anode X-ray tube' # Put here: 'rotating-anode X-ray tube' or similar 
_diffrn_source_type              'lamp'
_diffrn_source_target            'Cu' # Put here the chemical symbol of the anode
 
_diffrn_radiation_monochromator  'Johansson Geremanium'
_diffrn_measurement_device_type  'Xpert MPD Panalytical'
_diffrn_measurement_method       'Bragg-Brentano'
_diffrn_detector_area_resol_mean 0.05
_diffrn_detector                 'strip detector'
_diffrn_detector_type            'Xcelerator'
_pd_meas_scan_method             'step'
# 'tof', 'fixed' or
# 'disp' (= dispersive)
_pd_meas_special_details         
;  ?
;

 
#  The following four items give details of the measured (not processed)
#  powder pattern.  Angles are in degrees.
 
_pd_meas_number_of_points         8916
_pd_meas_2theta_range_min         10.01736
_pd_meas_2theta_range_max         158.99832
_pd_meas_2theta_range_inc         0.016711
 
#=============================================================================
 
# 8. REFINEMENT DATA
 
_refine_special_details
; ?
;
 
# Use the next field to give any special details about the fitting of the
# powder pattern.
 
_pd_proc_ls_special_details
; ?
;
 
# The next three items are given as text.
 
_pd_proc_ls_profile_function      ?
_pd_proc_ls_background_function   ?
_pd_proc_ls_pref_orient_corr
; ?
;
 
#  The following profile R-factors are NOT CORRECTED for background
#  The sum is extended to all non-excluded points.
#  These are the current CIF standard
 
_pd_proc_ls_prof_R_factor                7.8874
_pd_proc_ls_prof_wR_factor              10.3962
_pd_proc_ls_prof_wR_expected             2.2411
 
#  The following profile R-factors are CORRECTED for background
#  The sum is extended to all non-excluded points.
#  These items are not in the current CIF standard, but are defined above
 
_pd_proc_ls_prof_cR_factor               27.1634
_pd_proc_ls_prof_cwR_factor              22.1971
_pd_proc_ls_prof_cwR_expected             4.7851
 
#  The following items are not in the CIF standard, but are defined above
 
_pd_proc_ls_prof_chi2                21.5186
_pd_proc_ls_prof_echi2               22.5000
 
#  Items related to LS refinement
 
_refine_ls_R_I_factor                13.5602
_refine_ls_number_reflns                   231
_refine_ls_number_parameters                30
_refine_ls_number_restraints                 0
_refine_ls_shift/su_max               0.05
_refine_ls_goodness_of_fit_all        2.1512
 
# The following four items apply to angular dispersive measurements.
# 2theta minimum, maximum and increment (in degrees) are for the 
# intensities used in the refinement.
 
_pd_proc_2theta_range_min               10.0174
_pd_proc_2theta_range_max              158.9983
_pd_proc_2theta_range_inc              0.016711
_pd_proc_wavelength                    1.540560
 
_pd_block_diffractogram_id        ?  # The id used for the block containing
                                     # the powder pattern profile (section 11)
 
# Give appropriate details in the next two text fields.
 
_pd_proc_info_excluded_regions    ?
_pd_proc_info_data_reduction      ?
 
# The following items are used to identify the programs used.
 
_computing_data_collection           ?
_computing_structure_solution        ?
_computing_structure_refinement      FULLPROF
_computing_molecular_graphics        ?
_computing_publication_material      ?
 
#=============================================================================
 
# 9. ATOMIC COORDINATES AND DISPLACEMENT PARAMETERS
 
loop_
    _atom_site_label
    _atom_site_fract_x
    _atom_site_fract_y
    _atom_site_fract_z
    _atom_site_U_iso_or_equiv
    _atom_site_occupancy
    _atom_site_adp_type
    _atom_site_type_symbol
 Ce  0.00000  0.00000  0.00000  0.00000  1.00000 Uiso Ce    
 Ba  0.00000  0.00000  0.26077(9)  0.00000  1.00000 Uiso Ba    
 W  0.00000  0.00000  0.50000  0.00000  1.00000 Uiso W     
 O  0.535(3) -0.040(2)  0.2481(12)  0.00000  1.00000 Uiso O    
 
# Note: if the displacement parameters were refined anisotropically
# the U matrices should be given as for single-crystal studies.

#=============================================================================
 
# 10. DISTANCES AND ANGLES / MOLECULAR GEOMETRY 

_geom_special_details            ?

loop_
   _geom_bond_atom_site_label_1
   _geom_bond_atom_site_label_2
   _geom_bond_distance
   _geom_bond_site_symmetry_2
   _geom_bond_publ_flag
Ce    Ba    3.8569(13)    1_555 ?
Ce    Ba    3.8569(13)    4_555 ?
Ce    Ba    3.6476(4)    10_445 ?
Ce    Ba    3.6476(4)    10_455 ?
Ce    Ba    3.6476(4)    10_555 ?
Ce    Ba    3.6476(4)    13_444 ?
Ce    Ba    3.6476(4)    13_544 ?
Ce    Ba    3.6476(4)    13_554 ?
Ce    O     2.347(14)    10_555 ?
Ce    O     2.347(15)    11_455 ?
Ce    O     2.348(19)    12_445 ?
Ce    O     2.347(14)    13_444 ?
Ce    O     2.347(15)    14_544 ?
Ce    O     2.348(19)    15_554 ?
Ba    Ce    3.8569(13)    1_555 ?
Ba    Ce    3.6476(4)     7_445 ?
Ba    Ce    3.6476(4)     7_455 ?
Ba    Ce    3.6476(4)     7_555 ?
Ba    W     3.5383(13)    1_555 ?
Ba    W     3.7537(5)    13_444 ?
Ba    W     3.7537(5)    13_544 ?
Ba    W     3.7537(5)    13_554 ?
Ba    O     2.702(19)     1_455 ?
Ba    O     3.363(19)     1_555 ?
Ba    O     2.702(16)     2_545 ?
Ba    O     3.363(15)     2_555 ?
Ba    O     3.363(11)     3_555 ?
Ba    O     2.702(10)     3_665 ?
Ba    O     3.265(16)    10_555 ?
Ba    O     3.265(17)    11_455 ?
Ba    O     3.265(18)    12_445 ?
Ba    O     2.813(16)    16_545 ?
Ba    O     2.813(18)    17_555 ?
Ba    O     2.813(18)    18_445 ?
W     Ba    3.5383(13)    1_555 ?
W     Ba    3.5383(13)    4_556 ?
W     Ba    3.7537(5)     7_445 ?
W     Ba    3.7537(5)     7_455 ?
W     Ba    3.7537(5)     7_555 ?
W     Ba    3.7537(5)    16_445 ?
W     Ba    3.7537(5)    16_545 ?
W     Ba    3.7537(5)    16_555 ?
W     O     1.978(13)     7_455 ?
W     O     1.978(18)     8_445 ?
W     O     1.978(18)     9_555 ?
W     O     1.978(13)    16_545 ?
W     O     1.978(18)    17_555 ?
W     O     1.978(18)    18_445 ?
O     Ce    2.347(14)     7_555 ?
O     Ba    3.363(19)     1_555 ?
O     Ba    2.702(19)     1_655 ?
O     Ba    3.265(16)    10_555 ?
O     Ba    2.813(16)    16_545 ?
O     W     1.978(13)    13_544 ?
O     O     2.718(18)     2_545 ?
O     O     3.430(14)     2_655 ?
O     O     2.718(18)     3_655 ?
O     O     3.43(2)       3_665 ?
O     O     3.957(19)    10_545 ?
O     O     2.88(3)      11_555 ?
O     O     2.88(2)      12_445 ?
O     O     3.70(3)      16_645 ?
O     O     3.21(3)      17_555 ?
O     O     3.21(2)      18_545 ?

loop_
_geom_angle_atom_site_label_1
_geom_angle_atom_site_label_2
_geom_angle_atom_site_label_3
_geom_angle
_geom_angle_site_symmetry_1
_geom_angle_site_symmetry_3
_geom_angle_publ_flag
 Ba   Ce   Ba    180.00(6)      1_555    4_555 ?
 Ba   Ce   Ba    72.89(3)       1_555   10_445 ?
 Ba   Ce   Ba    72.89(3)       1_555   10_455 ?
 Ba   Ce   Ba    72.89(3)       1_555   10_555 ?
 Ba   Ce   Ba    107.11(4)      1_555   13_444 ?
 Ba   Ce   Ba    107.11(4)      1_555   13_544 ?
 Ba   Ce   Ba    107.11(4)      1_555   13_554 ?
 Ba   Ce    O    57.5(5)        1_555   10_555 ?
 Ba   Ce    O    57.5(5)        1_555   11_455 ?
 Ba   Ce    O    57.5(6)        1_555   12_445 ?
 Ba   Ce    O    122.5(7)       1_555   13_444 ?
 Ba   Ce    O    122.5(7)       1_555   14_544 ?
 Ba   Ce    O    122.5(8)       1_555   15_554 ?
 Ba   Ce   Ba    107.11(4)      4_555   10_445 ?
 Ba   Ce   Ba    107.11(4)      4_555   10_455 ?
 Ba   Ce   Ba    107.11(4)      4_555   10_555 ?
 Ba   Ce   Ba    72.89(3)       4_555   13_444 ?
 Ba   Ce   Ba    72.89(3)       4_555   13_544 ?
 Ba   Ce   Ba    72.89(3)       4_555   13_554 ?
 Ba   Ce    O    122.5(7)       4_555   10_555 ?
 Ba   Ce    O    122.5(7)       4_555   11_455 ?
 Ba   Ce    O    122.5(8)       4_555   12_445 ?
 Ba   Ce    O    57.5(5)        4_555   13_444 ?
 Ba   Ce    O    57.5(5)        4_555   14_544 ?
 Ba   Ce    O    57.5(6)        4_555   15_554 ?
 Ba   Ce   Ba    111.724(9)    10_445   10_455 ?
 Ba   Ce   Ba    111.724(9)    10_445   10_555 ?
 Ba   Ce   Ba    68.276(19)    10_445   13_444 ?
 Ba   Ce   Ba    68.276(19)    10_445   13_544 ?
 Ba   Ce   Ba    180.000(20)   10_445   13_554 ?
 Ba   Ce    O    129.6(5)      10_445   10_555 ?
 Ba   Ce    O    47.7(5)       10_445   11_455 ?
 Ba   Ce    O    64.0(5)       10_445   12_445 ?
 Ba   Ce    O    50.4(4)       10_445   13_444 ?
 Ba   Ce    O    132.3(6)      10_445   14_544 ?
 Ba   Ce    O    116.0(7)      10_445   15_554 ?
 Ba   Ce   Ba    111.724(9)    10_455   10_555 ?
 Ba   Ce   Ba    68.276(19)    10_455   13_444 ?
 Ba   Ce   Ba    180.000(20)   10_455   13_544 ?
 Ba   Ce   Ba    68.276(19)    10_455   13_554 ?
 Ba   Ce    O    47.7(5)       10_455   10_555 ?
 Ba   Ce    O    64.0(5)       10_455   11_455 ?
 Ba   Ce    O    129.6(8)      10_455   12_445 ?
 Ba   Ce    O    132.3(7)      10_455   13_444 ?
 Ba   Ce    O    116.0(8)      10_455   14_544 ?
 Ba   Ce    O    50.4(6)       10_455   15_554 ?
 Ba   Ce   Ba    180.000(20)   10_555   13_444 ?
 Ba   Ce   Ba    68.276(19)    10_555   13_544 ?
 Ba   Ce   Ba    68.276(19)    10_555   13_554 ?
 Ba   Ce    O    64.0(5)       10_555   10_555 ?
 Ba   Ce    O    129.6(7)      10_555   11_455 ?
 Ba   Ce    O    47.7(5)       10_555   12_445 ?
 Ba   Ce    O    116.0(6)      10_555   13_444 ?
 Ba   Ce    O    50.4(5)       10_555   14_544 ?
 Ba   Ce    O    132.3(8)      10_555   15_554 ?
 Ba   Ce   Ba    111.724(9)    13_444   13_544 ?
 Ba   Ce   Ba    111.724(9)    13_444   13_554 ?
 Ba   Ce    O    116.0(6)      13_444   10_555 ?
 Ba   Ce    O    50.4(5)       13_444   11_455 ?
 Ba   Ce    O    132.3(8)      13_444   12_445 ?
 Ba   Ce    O    64.0(5)       13_444   13_444 ?
 Ba   Ce    O    129.6(7)      13_444   14_544 ?
 Ba   Ce    O    47.7(5)       13_444   15_554 ?
 Ba   Ce   Ba    111.724(9)    13_544   13_554 ?
 Ba   Ce    O    132.3(7)      13_544   10_555 ?
 Ba   Ce    O    116.0(8)      13_544   11_455 ?
 Ba   Ce    O    50.4(6)       13_544   12_445 ?
 Ba   Ce    O    47.7(5)       13_544   13_444 ?
 Ba   Ce    O    64.0(5)       13_544   14_544 ?
 Ba   Ce    O    129.6(8)      13_544   15_554 ?
 Ba   Ce    O    50.4(4)       13_554   10_555 ?
 Ba   Ce    O    132.3(6)      13_554   11_455 ?
 Ba   Ce    O    116.0(7)      13_554   12_445 ?
 Ba   Ce    O    129.6(5)      13_554   13_444 ?
 Ba   Ce    O    47.7(5)       13_554   14_544 ?
 Ba   Ce    O    64.0(5)       13_554   15_554 ?
  O   Ce    O    93.9(7)       10_555   11_455 ?
  O   Ce    O    93.9(10)      10_555   12_445 ?
  O   Ce    O    180.0(11)     10_555   13_444 ?
  O   Ce    O    86.1(10)      10_555   14_544 ?
  O   Ce    O    86.1(10)      10_555   15_554 ?
  O   Ce    O    93.9(11)      11_455   12_445 ?
  O   Ce    O    86.1(10)      11_455   13_444 ?
  O   Ce    O    180.0(12)     11_455   14_544 ?
  O   Ce    O    86.1(9)       11_455   15_554 ?
  O   Ce    O    86.1(10)      12_445   13_444 ?
  O   Ce    O    86.1(9)       12_445   14_544 ?
  O   Ce    O    180.0(15)     12_445   15_554 ?
  O   Ce    O    93.9(7)       13_444   14_544 ?
  O   Ce    O    93.9(10)      13_444   15_554 ?
  O   Ce    O    93.9(11)      14_544   15_554 ?
 Ce   Ba   Ce    107.11(2)      1_555    7_445 ?
 Ce   Ba   Ce    107.11(2)      1_555    7_455 ?
 Ce   Ba   Ce    107.11(2)      1_555    7_555 ?
 Ce   Ba    W    179.97(3)      1_555    1_555 ?
 Ce   Ba    W    68.24(2)       1_555   13_444 ?
 Ce   Ba    W    68.24(2)       1_555   13_544 ?
 Ce   Ba    W    68.24(2)       1_555   13_554 ?
 Ce   Ba    O    86.0(6)        1_555    1_455 ?
 Ce   Ba    O    86.8(5)        1_555    1_555 ?
 Ce   Ba    O    86.0(5)        1_555    2_545 ?
 Ce   Ba    O    86.8(4)        1_555    2_555 ?
 Ce   Ba    O    86.8(4)        1_555    3_555 ?
 Ce   Ba    O    86.0(4)        1_555    3_665 ?
 Ce   Ba    O    146.1(7)       1_555   16_545 ?
 Ce   Ba    O    146.1(7)       1_555   17_555 ?
 Ce   Ba    O    146.1(7)       1_555   18_445 ?
 Ce   Ba   Ce    111.724(9)     7_445    7_455 ?
 Ce   Ba   Ce    111.724(9)     7_445    7_555 ?
 Ce   Ba    W    72.89(2)       7_445    1_555 ?
 Ce   Ba    W    70.445(10)     7_445   13_444 ?
 Ce   Ba    W    70.445(10)     7_445   13_544 ?
 Ce   Ba    W    175.347(10)    7_445   13_554 ?
 Ce   Ba    O    86.9(6)        7_445    1_455 ?
 Ce   Ba    O    87.5(5)        7_445    1_555 ?
 Ce   Ba    O    150.6(5)       7_445    2_555 ?
 Ce   Ba    O    151.7(4)       7_445    3_665 ?
 Ce   Ba    O    143.6(5)       7_445   10_555 ?
 Ce   Ba    O    82.2(5)        7_445   11_455 ?
 Ce   Ba    O    91.9(5)        7_445   12_445 ?
 Ce   Ba    O    85.3(4)        7_445   17_555 ?
 Ce   Ba    O    96.6(5)        7_445   18_445 ?
 Ce   Ba   Ce    111.724(9)     7_455    7_555 ?
 Ce   Ba    W    72.89(2)       7_455    1_555 ?
 Ce   Ba    W    70.445(10)     7_455   13_444 ?
 Ce   Ba    W    175.347(10)    7_455   13_544 ?
 Ce   Ba    W    70.445(10)     7_455   13_554 ?
 Ce   Ba    O    150.6(7)       7_455    1_555 ?
 Ce   Ba    O    151.7(7)       7_455    2_545 ?
 Ce   Ba    O    87.5(4)        7_455    3_555 ?
 Ce   Ba    O    86.9(5)        7_455    3_665 ?
 Ce   Ba    O    82.2(5)        7_455   10_555 ?
 Ce   Ba    O    91.9(5)        7_455   11_455 ?
 Ce   Ba    O    143.6(7)       7_455   12_445 ?
 Ce   Ba    O    85.3(5)        7_455   16_545 ?
 Ce   Ba    O    96.6(6)        7_455   17_555 ?
 Ce   Ba    W    72.89(2)       7_555    1_555 ?
 Ce   Ba    W    175.347(10)    7_555   13_444 ?
 Ce   Ba    W    70.445(10)     7_555   13_544 ?
 Ce   Ba    W    70.445(10)     7_555   13_554 ?
 Ce   Ba    O    151.7(7)       7_555    1_455 ?
 Ce   Ba    O    86.9(4)        7_555    2_545 ?
 Ce   Ba    O    87.5(5)        7_555    2_555 ?
 Ce   Ba    O    150.6(5)       7_555    3_555 ?
 Ce   Ba    O    91.9(5)        7_555   10_555 ?
 Ce   Ba    O    143.6(6)       7_555   11_455 ?
 Ce   Ba    O    82.2(5)        7_555   12_445 ?
 Ce   Ba    O    96.6(5)        7_555   16_545 ?
 Ce   Ba    O    85.3(6)        7_555   18_445 ?
  W   Ba    W    111.76(2)      1_555   13_444 ?
  W   Ba    W    111.76(2)      1_555   13_544 ?
  W   Ba    W    111.76(2)      1_555   13_554 ?
  W   Ba    O    94.0(6)        1_555    1_455 ?
  W   Ba    O    93.2(6)        1_555    1_555 ?
  W   Ba    O    94.0(6)        1_555    2_545 ?
  W   Ba    O    93.2(5)        1_555    2_555 ?
  W   Ba    O    93.2(4)        1_555    3_555 ?
  W   Ba    O    94.0(5)        1_555    3_665 ?
  W   Ba    O    142.7(6)       1_555   10_555 ?
  W   Ba    O    142.7(6)       1_555   11_455 ?
  W   Ba    O    142.7(7)       1_555   12_445 ?
  W   Ba    W    107.084(11)   13_444   13_544 ?
  W   Ba    W    107.084(11)   13_444   13_554 ?
  W   Ba    O    138.8(6)      13_444    1_555 ?
  W   Ba    O    92.6(6)       13_444    2_545 ?
  W   Ba    O    92.1(3)       13_444    2_555 ?
  W   Ba    O    137.6(5)      13_444    3_665 ?
  W   Ba    O    84.3(4)       13_444   10_555 ?
  W   Ba    O    93.7(5)       13_444   12_445 ?
  W   Ba    O    87.7(6)       13_444   16_545 ?
  W   Ba    O    144.5(7)      13_444   17_555 ?
  W   Ba    O    98.6(6)       13_444   18_445 ?
  W   Ba    W    107.084(11)   13_544   13_554 ?
  W   Ba    O    137.6(8)      13_544    1_455 ?
  W   Ba    O    138.8(6)      13_544    2_555 ?
  W   Ba    O    92.1(5)       13_544    3_555 ?
  W   Ba    O    92.6(4)       13_544    3_665 ?
  W   Ba    O    93.7(5)       13_544   10_555 ?
  W   Ba    O    84.3(5)       13_544   11_455 ?
  W   Ba    O    98.6(6)       13_544   16_545 ?
  W   Ba    O    87.7(6)       13_544   17_555 ?
  W   Ba    O    144.5(7)      13_544   18_445 ?
  W   Ba    O    92.6(5)       13_554    1_455 ?
  W   Ba    O    92.1(5)       13_554    1_555 ?
  W   Ba    O    137.6(6)      13_554    2_545 ?
  W   Ba    O    138.8(4)      13_554    3_555 ?
  W   Ba    O    93.7(4)       13_554   11_455 ?
  W   Ba    O    84.3(5)       13_554   12_445 ?
  W   Ba    O    144.5(6)      13_554   16_545 ?
  W   Ba    O    98.6(6)       13_554   17_555 ?
  W   Ba    O    87.7(5)       13_554   18_445 ?
  O   Ba    O    169.2(12)      1_455    1_555 ?
  O   Ba    O    119.5(11)      1_455    2_545 ?
  O   Ba    O    67.9(6)        1_455    2_555 ?
  O   Ba    O    51.9(5)        1_455    3_555 ?
  O   Ba    O    119.5(9)       1_455    3_665 ?
  O   Ba    O    83.7(7)        1_455   10_555 ?
  O   Ba    O    56.7(7)        1_455   11_455 ?
  O   Ba    O    119.6(10)      1_455   12_445 ?
  O   Ba    O    84.1(9)        1_455   16_545 ?
  O   Ba    O    126.8(11)      1_455   17_555 ?
  O   Ba    O    71.1(8)        1_455   18_445 ?
  O   Ba    O    51.9(6)        1_555    2_545 ?
  O   Ba    O    119.7(9)       1_555    2_555 ?
  O   Ba    O    119.7(8)       1_555    3_555 ?
  O   Ba    O    67.9(6)        1_555    3_665 ?
  O   Ba    O    95.4(8)        1_555   10_555 ?
  O   Ba    O    113.4(9)       1_555   11_455 ?
  O   Ba    O    51.4(6)        1_555   12_445 ?
  O   Ba    O    97.5(8)        1_555   16_545 ?
  O   Ba    O    61.8(7)        1_555   17_555 ?
  O   Ba    O    118.8(10)      1_555   18_445 ?
  O   Ba    O    169.2(9)       2_545    2_555 ?
  O   Ba    O    67.9(7)        2_545    3_555 ?
  O   Ba    O    119.5(7)       2_545    3_665 ?
  O   Ba    O    119.6(8)       2_545   10_555 ?
  O   Ba    O    83.7(8)        2_545   11_455 ?
  O   Ba    O    56.7(6)        2_545   12_445 ?
  O   Ba    O    71.1(8)        2_545   16_545 ?
  O   Ba    O    84.1(7)        2_545   17_555 ?
  O   Ba    O    126.8(10)      2_545   18_445 ?
  O   Ba    O    119.7(5)       2_555    3_555 ?
  O   Ba    O    51.9(6)        2_555    3_665 ?
  O   Ba    O    51.4(5)        2_555   10_555 ?
  O   Ba    O    95.4(6)        2_555   11_455 ?
  O   Ba    O    113.4(8)       2_555   12_445 ?
  O   Ba    O    118.8(7)       2_555   16_545 ?
  O   Ba    O    97.5(8)        2_555   17_555 ?
  O   Ba    O    61.8(6)        2_555   18_445 ?
  O   Ba    O    169.2(7)       3_555    3_665 ?
  O   Ba    O    113.4(6)       3_555   10_555 ?
  O   Ba    O    51.4(5)        3_555   11_455 ?
  O   Ba    O    95.4(7)        3_555   12_445 ?
  O   Ba    O    61.8(6)        3_555   16_545 ?
  O   Ba    O    118.8(8)       3_555   17_555 ?
  O   Ba    O    97.5(7)        3_555   18_445 ?
  O   Ba    O    56.7(6)        3_665   10_555 ?
  O   Ba    O    119.6(7)       3_665   11_455 ?
  O   Ba    O    83.7(7)        3_665   12_445 ?
  O   Ba    O    126.8(8)       3_665   16_545 ?
  O   Ba    O    71.1(7)        3_665   17_555 ?
  O   Ba    O    84.1(8)        3_665   18_445 ?
  O   Ba    O    63.4(5)       10_555   11_455 ?
  O   Ba    O    63.4(6)       10_555   12_445 ?
  O   Ba    O    166.9(9)      10_555   16_545 ?
  O   Ba    O    127.7(10)     10_555   17_555 ?
  O   Ba    O    113.2(9)      10_555   18_445 ?
  O   Ba    O    63.4(6)       11_455   12_445 ?
  O   Ba    O    113.2(9)      11_455   16_545 ?
  O   Ba    O    166.9(10)     11_455   17_555 ?
  O   Ba    O    127.7(9)      11_455   18_445 ?
  O   Ba    O    127.7(10)     12_445   16_545 ?
  O   Ba    O    113.2(9)      12_445   17_555 ?
  O   Ba    O    166.9(11)     12_445   18_445 ?
  O   Ba    O    57.8(6)       16_545   17_555 ?
  O   Ba    O    57.8(6)       16_545   18_445 ?
  O   Ba    O    57.8(7)       17_555   18_445 ?
 Ba    W   Ba    180.00(7)      1_555    4_556 ?
 Ba    W   Ba    111.76(5)      1_555    7_445 ?
 Ba    W   Ba    111.76(5)      1_555    7_455 ?
 Ba    W   Ba    111.76(5)      1_555    7_555 ?
 Ba    W   Ba    68.24(3)       1_555   16_445 ?
 Ba    W   Ba    68.24(3)       1_555   16_545 ?
 Ba    W   Ba    68.24(3)       1_555   16_555 ?
 Ba    W    O    127.5(8)       1_555    7_455 ?
 Ba    W    O    127.5(9)       1_555    8_445 ?
 Ba    W    O    127.5(9)       1_555    9_555 ?
 Ba    W    O    52.5(5)        1_555   16_545 ?
 Ba    W    O    52.5(7)        1_555   17_555 ?
 Ba    W    O    52.5(7)        1_555   18_445 ?
 Ba    W   Ba    68.24(3)       4_556    7_445 ?
 Ba    W   Ba    68.24(3)       4_556    7_455 ?
 Ba    W   Ba    68.24(3)       4_556    7_555 ?
 Ba    W   Ba    111.76(5)      4_556   16_445 ?
 Ba    W   Ba    111.76(5)      4_556   16_545 ?
 Ba    W   Ba    111.76(5)      4_556   16_555 ?
 Ba    W    O    52.5(5)        4_556    7_455 ?
 Ba    W    O    52.5(7)        4_556    8_445 ?
 Ba    W    O    52.5(7)        4_556    9_555 ?
 Ba    W    O    127.5(8)       4_556   16_545 ?
 Ba    W    O    127.5(9)       4_556   17_555 ?
 Ba    W    O    127.5(9)       4_556   18_445 ?
 Ba    W   Ba    107.084(11)    7_445    7_455 ?
 Ba    W   Ba    107.084(11)    7_445    7_555 ?
 Ba    W   Ba    72.92(2)       7_445   16_445 ?
 Ba    W   Ba    72.92(2)       7_445   16_545 ?
 Ba    W   Ba    180.00(2)      7_445   16_555 ?
 Ba    W    O    119.6(6)       7_445    7_455 ?
 Ba    W    O    63.2(6)        7_445    8_445 ?
 Ba    W    O    60.4(6)        7_445   16_545 ?
 Ba    W    O    116.8(7)       7_445   17_555 ?
 Ba    W    O    136.1(8)       7_445   18_445 ?
 Ba    W   Ba    107.084(11)    7_455    7_555 ?
 Ba    W   Ba    72.92(2)       7_455   16_445 ?
 Ba    W   Ba    180.00(2)      7_455   16_545 ?
 Ba    W   Ba    72.92(2)       7_455   16_555 ?
 Ba    W    O    63.2(6)        7_455    7_455 ?
 Ba    W    O    119.6(9)       7_455    9_555 ?
 Ba    W    O    116.8(8)       7_455   16_545 ?
 Ba    W    O    136.1(9)       7_455   17_555 ?
 Ba    W    O    60.4(7)        7_455   18_445 ?
 Ba    W   Ba    180.00(2)      7_555   16_445 ?
 Ba    W   Ba    72.92(2)       7_555   16_545 ?
 Ba    W   Ba    72.92(2)       7_555   16_555 ?
 Ba    W    O    119.6(8)       7_555    8_445 ?
 Ba    W    O    63.2(6)        7_555    9_555 ?
 Ba    W    O    136.1(7)       7_555   16_545 ?
 Ba    W    O    60.4(7)        7_555   17_555 ?
 Ba    W    O    116.8(9)       7_555   18_445 ?
 Ba    W   Ba    107.084(11)   16_445   16_545 ?
 Ba    W   Ba    107.084(11)   16_445   16_555 ?
 Ba    W    O    136.1(7)      16_445    7_455 ?
 Ba    W    O    60.4(7)       16_445    8_445 ?
 Ba    W    O    116.8(9)      16_445    9_555 ?
 Ba    W    O    119.6(8)      16_445   17_555 ?
 Ba    W    O    63.2(6)       16_445   18_445 ?
 Ba    W   Ba    107.084(11)   16_545   16_555 ?
 Ba    W    O    116.8(8)      16_545    7_455 ?
 Ba    W    O    136.1(9)      16_545    8_445 ?
 Ba    W    O    60.4(7)       16_545    9_555 ?
 Ba    W    O    63.2(6)       16_545   16_545 ?
 Ba    W    O    119.6(9)      16_545   18_445 ?
 Ba    W    O    60.4(6)       16_555    7_455 ?
 Ba    W    O    116.8(7)      16_555    8_445 ?
 Ba    W    O    136.1(8)      16_555    9_555 ?
 Ba    W    O    119.6(6)      16_555   16_545 ?
 Ba    W    O    63.2(6)       16_555   17_555 ?
  O    W    O    86.8(10)       7_455    8_445 ?
  O    W    O    86.8(10)       7_455    9_555 ?
  O    W    O    180.0(12)      7_455   16_545 ?
  O    W    O    93.2(12)       7_455   17_555 ?
  O    W    O    93.2(12)       7_455   18_445 ?
  O    W    O    86.8(13)       8_445    9_555 ?
  O    W    O    93.2(12)       8_445   16_545 ?
  O    W    O    180.0(16)      8_445   17_555 ?
  O    W    O    93.2(12)       8_445   18_445 ?
  O    W    O    93.2(12)       9_555   16_545 ?
  O    W    O    93.2(12)       9_555   17_555 ?
  O    W    O    180.0(16)      9_555   18_445 ?
  O    W    O    86.8(10)      16_545   17_555 ?
  O    W    O    86.8(10)      16_545   18_445 ?
  O    W    O    86.8(13)      17_555   18_445 ?
 Ce    O   Ba    77.1(5)        7_555    1_555 ?
 Ce    O   Ba    92.2(5)        7_555    1_655 ?
 Ce    O   Ba    85.1(4)        7_555   10_555 ?
 Ce    O   Ba    89.5(5)        7_555   16_545 ?
 Ce    O    W    161.4(5)       7_555   13_544 ?
 Ce    O    O    121.4(7)       7_555    2_545 ?
 Ce    O    O    146.6(8)       7_555    3_655 ?
 Ce    O    O    161.4(7)       7_555   10_545 ?
 Ce    O    O    144.3(9)       7_555   11_555 ?
 Ce    O    O    121.0(8)       7_555   12_445 ?
 Ce    O    O    91.3(7)        7_555   16_645 ?
 Ce    O    O    46.9(6)        7_555   17_555 ?
 Ce    O    O    46.9(6)        7_555   18_545 ?
 Ba    O   Ba    169.2(5)       1_555    1_655 ?
 Ba    O   Ba    84.6(4)        1_555   10_555 ?
 Ba    O   Ba    82.5(5)        1_555   16_545 ?
 Ba    O    W    85.1(5)        1_555   13_544 ?
 Ba    O    O    51.4(6)        1_555    2_545 ?
 Ba    O    O    106.7(6)       1_555    2_655 ?
 Ba    O    O    111.3(8)       1_555    3_655 ?
 Ba    O    O    46.9(5)        1_555    3_665 ?
 Ba    O    O    85.1(6)        1_555   10_545 ?
 Ba    O    O    118.2(9)       1_555   11_555 ?
 Ba    O    O    62.6(7)        1_555   12_445 ?
 Ba    O    O    128.3(8)       1_555   16_645 ?
 Ba    O    O    50.6(6)        1_555   17_555 ?
 Ba    O    O    113.9(7)       1_555   18_545 ?
 Ba    O   Ba    96.3(5)        1_655   10_555 ?
 Ba    O   Ba    95.9(5)        1_655   16_545 ?
 Ba    O    W    105.6(6)       1_655   13_544 ?
 Ba    O    O    136.5(8)       1_655    2_545 ?
 Ba    O    O    65.3(6)        1_655    2_655 ?
 Ba    O    O    76.7(6)        1_655    3_655 ?
 Ba    O    O    125.1(9)       1_655    3_665 ?
 Ba    O    O    105.6(6)       1_655   10_545 ?
 Ba    O    O    71.6(8)        1_655   11_555 ?
 Ba    O    O    126.0(9)       1_655   12_445 ?
 Ba    O    O    49.2(6)        1_655   16_645 ?
 Ba    O    O    120.3(9)       1_655   17_555 ?
 Ba    O    O    56.1(7)        1_655   18_545 ?
 Ba    O   Ba    166.9(4)      10_555   16_545 ?
 Ba    O    W    87.8(5)       10_555   13_544 ?
 Ba    O    O    112.0(6)      10_555    2_545 ?
 Ba    O    O    58.3(5)       10_555    2_655 ?
 Ba    O    O    126.9(7)      10_555    3_655 ?
 Ba    O    O    58.3(6)       10_555    3_665 ?
 Ba    O    O    87.8(4)       10_555   10_545 ?
 Ba    O    O    66.1(6)       10_555   11_555 ?
 Ba    O    O    51.7(6)       10_555   12_445 ?
 Ba    O    O    145.2(7)      10_555   16_645 ?
 Ba    O    O    116.0(8)      10_555   17_555 ?
 Ba    O    O    116.0(7)      10_555   18_545 ?
 Ba    O    W    93.6(5)       16_545   13_544 ?
 Ba    O    O    61.1(6)       16_545    2_545 ?
 Ba    O    O    123.5(6)      16_545    2_655 ?
 Ba    O    O    61.1(6)       16_545    3_655 ?
 Ba    O    O    110.2(7)      16_545    3_665 ?
 Ba    O    O    93.6(6)       16_545   10_545 ?
 Ba    O    O    122.9(9)      16_545   11_555 ?
 Ba    O    O    122.9(9)      16_545   12_445 ?
 Ba    O    O    46.7(6)       16_545   16_645 ?
 Ba    O    O    52.9(6)       16_545   17_555 ?
 Ba    O    O    67.6(6)       16_545   18_545 ?
  W    O    O    46.6(7)       13_544    2_545 ?
  W    O    O    141.8(6)      13_544    2_655 ?
  W    O    O    46.6(7)       13_544    3_655 ?
  W    O    O    119.3(8)      13_544    3_665 ?
  W    O    O    104.1(9)      13_544   16_645 ?
  W    O    O    123.2(9)      13_544   17_555 ?
  W    O    O    149.8(9)      13_544   18_545 ?
  O    O    O    158.1(7)       2_545    2_655 ?
  O    O    O    60.0(8)        2_545    3_655 ?
  O    O    O    98.1(7)        2_545    3_665 ?
  O    O    O    46.6(6)        2_545   10_545 ?
  O    O    O    90.0(10)       2_545   11_555 ?
  O    O    O    61.8(8)        2_545   12_445 ?
  O    O    O    99.4(9)        2_545   16_645 ?
  O    O    O    76.7(8)        2_545   17_555 ?
  O    O    O    127.7(9)       2_545   18_545 ?
  O    O    O    141.9(7)       2_655    3_655 ?
  O    O    O    60.0(6)        2_655    3_665 ?
  O    O    O    141.8(6)       2_655   10_545 ?
  O    O    O    101.7(7)       2_655   11_555 ?
  O    O    O    109.7(8)       2_655   12_445 ?
  O    O    O    96.6(7)        2_655   16_645 ?
  O    O    O    90.0(7)        2_655   17_555 ?
  O    O    O    57.7(6)        2_655   18_545 ?
  O    O    O    158.1(10)      3_655    3_665 ?
  O    O    O    46.6(6)        3_655   10_545 ?
  O    O    O    61.8(8)        3_655   11_555 ?
  O    O    O    90.0(10)       3_655   12_445 ?
  O    O    O    57.6(7)        3_655   16_645 ?
  O    O    O    112.4(10)      3_655   17_555 ?
  O    O    O    103.3(8)       3_655   18_545 ?
  O    O    O    119.3(7)       3_665   10_545 ?
  O    O    O    122.7(10)      3_665   11_555 ?
  O    O    O    78.3(8)        3_665   12_445 ?
  O    O    O    133.0(9)       3_665   16_645 ?
  O    O    O    57.7(7)        3_665   17_555 ?
  O    O    O    90.0(9)        3_665   18_545 ?
  O    O    O    104.1(8)      10_545   16_645 ?
  O    O    O    123.2(8)      10_545   17_555 ?
  O    O    O    149.8(8)      10_545   18_545 ?
  O    O    O    56.4(9)       11_555   12_445 ?
  O    O    O    100.5(9)      11_555   16_645 ?
  O    O    O    166.4(12)     11_555   17_555 ?
  O    O    O    127.7(10)     11_555   18_545 ?
  O    O    O    147.5(11)     12_445   16_645 ?
  O    O    O    113.2(10)     12_445   17_555 ?
  O    O    O    166.4(11)     12_445   18_545 ?
  O    O    O    84.8(9)       16_645   17_555 ?
  O    O    O    45.7(6)       16_645   18_545 ?
  O    O    O    64.7(8)       17_555   18_545 ?
