# Supplementary material for: Synthesis Attempt and Structural Studies of Novel A2CeWO6 Double Perovskites (A2+ = Ba, Ca) in and outside of Ambient Conditions
Source: ACS Omega. 2022 May 23;7(22):18382–408. doi: 10.1021/acsomega.2c00669 (PMC9178617; doi:10.1021/acsomega.2c00669)
Supplement: Supplementary file 3 — ao2c00669_si_003.cif [file ao2c00669_si_003.cif]

##############################################################################
###      FullProf-generated CIF output file  (version: May 2011)           ###
###      Template of CIF submission form for structure report              ###
##############################################################################
 
# This file has been generated using FullProf.2k taking one example of 
# structure report provided by Acta Cryst. It is given as a 'template' with 
# filled structural items. Many other items are left unfilled and it is the  
# responsibility of the user to properly fill or suppress them. In principle 
# all question marks '?' should be replaced by the appropriate text or 
# numerical value depending on the kind of CIF item. 
# See the document: cif_core.dic (URL: http://www.iucr.org) for details. 
 
# Please notify any error or suggestion to: 
#           Juan Rodriguez-Carvajal (jrc@ill.eu)
# Improvements will be progressively added as needed.
 
 
#=============================================================================
 data_global
#=============================================================================
 
_audit_creation_date  02/03/2021  
_audit_creation_method  "FullProf Suite"
# PROCESSING SUMMARY (IUCr Office Use Only)
 
#=============================================================================
 
# 1. SUBMISSION DETAILS
 
# Definition of non standard CIF items (Reliability indices used in FULLPROF) 
 
loop_ 
_publ_manuscript_incl_extra_item
_publ_manuscript_incl_extra_info
_publ_manuscript_incl_extra_defn
#      Name                               Explanation                 Standard?
#     ------                              -----------                 ---------
 '_pd_proc_ls_prof_cR_factor'    'Prof. R-factor CORRECTED for background'   no
 '_pd_proc_ls_prof_cwR_factor'   'wProf.R-factor CORRECTED for background'   no
 '_pd_proc_ls_prof_cwR_expected' 'wProf.Expected CORRECTED for background'   no
 '_pd_proc_ls_prof_chi2'         'Chi-square for all considered points'      no
 '_pd_proc_ls_prof_echi2'        'Chi-2 for points with Bragg contribution'  no
#=============================================================================
 
# 3. TITLE AND AUTHOR LIST

_publ_contact_author_name        'Damian Wlodarczyk'
_publ_contact_author_address
;Institute of Physics PAS,
PL02668, 
Ave. Lotnikow 32/46,  
Warsaw, 
Poland
;
_publ_contact_author_email       wlodar@ifpan.edu.pl
_publ_requested_journal          'ACS Omega'
;
Synthesis attempt and structural studies of novel A2CeWO6 double perovskites (A= Ba, Ca2+) in and outside of ambient conditions
;
loop_
_publ_author_name
_publ_author_footnote
_publ_author_address
'Damian Wlodarczyk' ?
;Institute of Physics PAS,
PL02668, 
Ave. Lotnikow 32/46,  
Warsaw, 
Poland
;
'Mikolaj Amilusik' ?
;Institute of High Pressure PAS, 
PL01142,
Sokolowska 29/37, 
Warsaw, 
Poland
;
'Katarzyna M Kosyl' ?
;Institute of Physics PAS,
PL02668, 
Ave. Lotnikow 32/46,  
Warsaw, 
Poland
;
'Maciej J Chrunik' ?
;Military University of Technology,
PL00908,
Gen. Sylwestra Kaliskiego 2,
Warsaw,
Poland
;
'Krystyna Lawniczak-Jablonska' ?
;Institute of Physics PAS,
PL02668, 
Ave. Lotnikow 32/46,  
Warsaw, 
Poland
;
'Michal Strankowski' ?
;Gdansk University of Technology, 
PL80233,
G. Narutowicza 11/12,  
Gdansk, 
Poland
;
'Marcin Zajac' ?
;Solaris Synchrotron NSRC, 
Jagiellonian University,
PL30392, 
Czerwone Maki 98,  
Cracow, 
Poland
;
'Volodymyr Tsiumra' ?
;Institute of Physics PAS,
PL02668,
Ave. Lotnikow 32/46,
Warsaw,
Poland
;
'Aneta Grochot' ?
;Institute of Physics PAS,
PL02668,
Ave. Lotnikow 32/46,
Warsaw,
Poland
;
'Anna Reszka' ?
;Institute of Physics PAS,
PL02668,
Ave. Lotnikow 32/46,
Warsaw,
Poland
;
'Andrzej Suchocki' ?
;Institute of Physics PAS,
PL02668,
Ave. Lotnikow 32/46,
Warsaw,
Poland
;
'Tomasz Giela' ?
;Solaris Synchrotron NSRC, 
Jagiellonian University,
PL30392, 
Czerwone Maki 98,  
Cracow, 
Poland
;
'Przemyslaw Iwanowski' .
;Institute of Physics PAS,
PL02668,
Ave. Lotnikow 32/46,
Warsaw,
Poland
;
'Michal Bockowski' .
;Institute of High Pressure PAS, 
PL01142,
Sokolowska 29/37, 
Warsaw, 
Poland
;
'Hanka Przybylinska' .
;Institute of Physics PAS,
PL02668,
Ave. Lotnikow 32/46,
Warsaw,
Poland
;

# The loop structure below should contain the names and addresses of all
 
#=============================================================================
 
# 4. TEXT
 
_publ_section_synopsis
;  ?
;
_publ_section_abstract
; ?
;          
_publ_section_comment
; ?
;
_publ_section_exptl_prep      # Details of the preparation of the sample(s)
                              # should be given here. 
; ?
;
_publ_section_exptl_refinement
; ?
;
_publ_section_references
; ?
;
_publ_section_figure_captions
; ?
;
_publ_section_acknowledgements
; ?
;
 
#=============================================================================
 
#=============================================================================
# If more than one structure is reported, the remaining sections should be 
# completed per structure. For each data set, replace the '?' in the
# data_? line below by a unique identifier.
 
data_Calcium_Cerium_Tungsten_Dodecaoxide
 
#=============================================================================
 
# 5. CHEMICAL DATA
 
_chemical_name_common            'Calcium Cerate Tungstate Ilmenite'
_chemical_name_systematic        'Tricalcium dicerium ditungsten Dodecaoxide'
_chemical_compound_source        'Ilmenite synthetically made using solid state reaction'
_chemical_properties_physical    'oxygen-sensitive, semiconductor'
_chemical_formula_moiety          '3(Ca 2+), (Ce O3)2-, (Ce O3)3-, (W O3), (W O3)-'
_chemical_formula_structural      ?
_chemical_formula_analytical      'Ca3.12 Ce2 O13.04 W1.92'
_chemical_formula_iupac           ?
_chemical_formula_sum             'Ca3 Ce2 O12 W2'
_chemical_formula_weight          960.142
_exptl_crystal_density_diffrn     6.339
_chemical_melting_point           1743
_exptl_crystal_description        powder
_exptl_crystal_colour             'brown'
 
loop_
    _atom_type_symbol               
    _atom_type_scat_Cromer_Mann_a1 
    _atom_type_scat_Cromer_Mann_b1 
    _atom_type_scat_Cromer_Mann_a2 
    _atom_type_scat_Cromer_Mann_b2 
    _atom_type_scat_Cromer_Mann_a3 
    _atom_type_scat_Cromer_Mann_b3 
    _atom_type_scat_Cromer_Mann_a4 
    _atom_type_scat_Cromer_Mann_b4 
    _atom_type_scat_Cromer_Mann_c 
    _atom_type_scat_dispersion_real 
    _atom_type_scat_dispersion_imag 
    _atom_type_scat_source          
Ca     8.62660  10.44210   7.38730   0.65990   1.58990  85.74840
       1.02110 178.43700   1.37510   0.34100   1.28600
 International_Tables_for_Crystallography_Vol.C(1991)_Tables_6.1.1.4_and_6.1.1.5
Ce    21.16710   2.81219  19.76950   0.22684  11.85130  17.60830
       3.33049 127.11300   1.86264  -2.17000   9.64800
 International_Tables_for_Crystallography_Vol.C(1991)_Tables_6.1.1.4_and_6.1.1.5
W     29.08180   1.72029  15.43000   9.22590  14.43270   0.32170
       5.11982  57.05600   9.88750  -6.04800   5.57700
 International_Tables_for_Crystallography_Vol.C(1991)_Tables_6.1.1.4_and_6.1.1.5
O      3.04850  13.27710   2.28680   5.70110   1.54630   0.32390
       0.86700  32.90890   0.25080   0.04700   0.03200
 International_Tables_for_Crystallography_Vol.C(1991)_Tables_6.1.1.4_and_6.1.1.5
 
#=============================================================================
 
# 6. POWDER SPECIMEN AND CRYSTAL DATA
 
_symmetry_cell_setting                Trigonal
_symmetry_space_group_name_H-M       'R 3 c'
_symmetry_space_group_name_Hall      'R 3 -2"c'
_chemical_absolute_configuration     rmad
 
loop_
    _symmetry_equiv_pos_as_xyz   #<--must include 'x,y,z'
'x,y,z'
'-y,x-y,z'
'-x+y,-x,z'
'-y,-x,z+1/2'
'-x+y,y,z+1/2'
'x,x-y,z+1/2'
'x+2/3,y+1/3,z+1/3'
'-y+2/3,x-y+1/3,z+1/3'
'-x+y+2/3,-x+1/3,z+1/3'
'-y+2/3,-x+1/3,z+5/6'
'-x+y+2/3,y+1/3,z+5/6'
'x+2/3,x-y+1/3,z+5/6'
'x+1/3,y+2/3,z+2/3'
'-y+1/3,x-y+2/3,z+2/3'
'-x+y+1/3,-x+2/3,z+2/3'
'-y+1/3,-x+2/3,z+1/6'
'-x+y+1/3,y+2/3,z+1/6'
'x+1/3,x-y+2/3,z+1/6'
 
_cell_length_a                       9.72582(3)
_cell_length_b                       9.72582(3)
_cell_length_c                       55.2791(2)
_cell_angle_alpha                    90.0000
_cell_angle_beta                     90.0000
_cell_angle_gamma                    120.000
_cell_volume                         4528.40(3)
_cell_formula_units_Z                18
_cell_measurement_temperature        293
_diffrn_ambient_pressure             101.325
; ?
;
# The next three fields give the specimen dimensions in mm.  The equatorial
# plane contains the incident and diffracted beam.
 
_pd_spec_size_axial               ?       # perpendicular to 
                                          # equatorial plane
_pd_spec_size_equat               ?       # parallel to 
                                          # scattering vector
                                          # in transmission
_pd_spec_size_thick               ?       # parallel to 
                                          # scattering vector
                                          # in reflection
 
# The next five fields are character fields that describe the specimen.
 
_pd_spec_mounting                         # This field should be
                                          # used to give details of the 
                                          # container.
; ?
;
_pd_spec_mount_mode               ?       # options are 'reflection'
                                          # or 'transmission'
_pd_spec_shape                    ?       # options are 'cylinder' 
                                          # 'flat_sheet' or 'irregular'
_pd_char_particle_morphology      ?
_pd_char_colour                   ?       # use ICDD colour descriptions
 
# The following three fields describe the preparation of the specimen.
# The cooling rate is in K/min.  The pressure at which the sample was 
# prepared is in kPa.  The temperature of preparation is in K.        
 
_pd_prep_cool_rate                ?
_pd_prep_pressure                 ?
_pd_prep_temperature              ?
 
# The next four fields are normally only needed for transmission experiments.
 
_exptl_absorpt_coefficient_mu        ?
_exptl_absorpt_correction_type       ?
_exptl_absorpt_process_details       ?
_exptl_absorpt_correction_T_min      ?
_exptl_absorpt_correction_T_max      ?
 
#=============================================================================
 
# 7. EXPERIMENTAL DATA
 
_exptl_special_details
; ?
;
 
# The following item is used to identify the equipment used to record 
# the powder pattern when the diffractogram was measured at a laboratory 
# other than the authors' home institution, e.g. when neutron or synchrotron
# radiation is used.
 
_pd_instr_location
; ?
;
_pd_calibration_special_details           # description of the method used
                                          # to calibrate the instrument
; ?
;
 
_diffrn_ambient_temperature      293 
_diffrn_radiation_probe          'x-ray'
_diffrn_radiation_type           'Cu Ka'
_diffrn_radiation_wavelength     1.5406
_diffrn_source                   'sealed rotating anode X-ray tube' # Put here: 'rotating-anode X-ray tube' or similar 
_diffrn_source_type              'lamp'
_diffrn_source_target            'Cu' # Put here the chemical symbol of the anode
 
_diffrn_radiation_monochromator  'Johansson Geremanium'
_diffrn_measurement_device_type  'Xpert MPD Panalytical'
_diffrn_measurement_method       'Bragg-Brentano'
_diffrn_detector_area_resol_mean 0.05
_diffrn_detector                 'strip detector'
_diffrn_detector_type            'Xcelerator'
_pd_meas_scan_method             'step'
# 'tof', 'fixed' or
# 'disp' (= dispersive)
_pd_meas_special_details         
;  ?
;

 
#  The following four items give details of the measured (not processed)
#  powder pattern.  Angles are in degrees.
 
_pd_meas_number_of_points         8976
_pd_meas_2theta_range_min         5.00836
_pd_meas_2theta_range_max         154.99199
_pd_meas_2theta_range_inc         0.016711
 
#=============================================================================
 
# 8. REFINEMENT DATA
 
_refine_special_details
; ?
;
 
# Use the next field to give any special details about the fitting of the
# powder pattern.
 
_pd_proc_ls_special_details
; ?
;
 
# The next three items are given as text.
 
_pd_proc_ls_profile_function      ?
_pd_proc_ls_background_function   ?
_pd_proc_ls_pref_orient_corr
; ?
;
 
#  The following profile R-factors are NOT CORRECTED for background
#  The sum is extended to all non-excluded points.
#  These are the current CIF standard
 
_pd_proc_ls_prof_R_factor                3.3253
_pd_proc_ls_prof_wR_factor               5.1499
_pd_proc_ls_prof_wR_expected             1.4234
 
#  The following profile R-factors are CORRECTED for background
#  The sum is extended to all non-excluded points.
#  These items are not in the current CIF standard, but are defined above
 
_pd_proc_ls_prof_cR_factor                8.4202
_pd_proc_ls_prof_cwR_factor               9.7360
_pd_proc_ls_prof_cwR_expected             2.6911
 
#  The following items are not in the CIF standard, but are defined above
 
_pd_proc_ls_prof_chi2                13.0892
_pd_proc_ls_prof_echi2               13.2354
 
#  Items related to LS refinement
 
_refine_ls_R_I_factor                 4.2837
_refine_ls_number_reflns                  1105
_refine_ls_number_parameters                82
_refine_ls_number_restraints                 0
_refine_ls_shift/su_max               0.05
_refine_ls_goodness_of_fit_all        1.3089
 
# The following four items apply to angular dispersive measurements.
# 2theta minimum, maximum and increment (in degrees) are for the 
# intensities used in the refinement.
 
_pd_proc_2theta_range_min                5.0084
_pd_proc_2theta_range_max              154.9920
_pd_proc_2theta_range_inc              0.016711
_pd_proc_wavelength                    1.540560
 
_pd_block_diffractogram_id        ?  # The id used for the block containing
                                     # the powder pattern profile (section 11)
 
# Give appropriate details in the next two text fields.
 
_pd_proc_info_excluded_regions    ?
_pd_proc_info_data_reduction      ?
 
# The following items are used to identify the programs used.
 
_computing_data_collection           ?
_computing_structure_solution        ?
_computing_structure_refinement      FULLPROF
_computing_molecular_graphics        ?
_computing_publication_material      ?
 
#=============================================================================
 
# 9. ATOMIC COORDINATES AND DISPLACEMENT PARAMETERS
 
loop_
    _atom_site_label
    _atom_site_fract_x
    _atom_site_fract_y
    _atom_site_fract_z
    _atom_site_U_iso_or_equiv
    _atom_site_occupancy
    _atom_site_adp_type
    _atom_site_type_symbol
 Ca1  0.0031(7)  0.3526(8)  0.18568(13)  0.00000  0.700(16) Uiso Ca    
 Ce1  0.0031(7)  0.3526(8)  0.18568(13)  0.00000  0.300(16) Uiso Ce    
 Ca2  0.3652(7)  0.0158(6)  0.31169(13)  0.00000  0.662(15) Uiso Ca    
 Ce2  0.3652(7)  0.0158(6)  0.31169(13)  0.00000  0.338(15) Uiso Ce    
 Ca3  0.3643(6)  0.0398(5)  0.04911(15)  0.00000  0.579(13) Uiso Ca    
 Ce3  0.3643(6)  0.0398(5)  0.04911(15)  0.00000  0.421(13) Uiso Ce    
 Ca4  0.0496(5)  0.3810(6)  0.45022(15)  0.00000  0.527(13) Uiso Ca    
 Ce4  0.0496(5)  0.3810(6)  0.45022(15)  0.00000  0.473(13) Uiso Ce    
 Ca5  0.00000  0.00000  0.10516(16)  0.00000  0.23(3) Uiso Ca    
 Ce5  0.00000  0.00000  0.10516(16)  0.00000  0.77(3) Uiso Ce    
 Ca6  0.00000  0.00000  0.39690(17)  0.00000  0.36(3) Uiso Ca    
 Ce6  0.00000  0.00000  0.39690(17)  0.00000  0.64(3) Uiso Ce    
 Ca7  0.00000  0.00000  0.24484(16)  0.00000  1.00000 Uiso Ca    
 W1  0.33146(12)  0.00000  0.24960(13)  0.00000  1.00000 Uiso W     
 W2  0.00000  0.00000  0.16322(16)  0.00000  1.00000 Uiso W     
 W3  0.00000  0.00000  0.33746(16)  0.00000  1.00000 Uiso W     
 W4  0.00000  0.00000  0.00000  0.00000  1.00000 Uiso W     
 O1  0.981(2)  0.181(4)  0.2234(6)  0.00000  1.00000 Uiso O     
 O2  0.192(4)  1.010(3)  0.2766(5)  0.00000  1.00000 Uiso O     
 O3 -0.002(4)  0.185(3)  0.0182(4)  0.00000  1.00000 Uiso O     
 O4  0.159(3)  0.007(3)  0.4765(4)  0.00000  1.00000 Uiso O     
 O5  0.123(3)  0.202(3)  0.1778(4)  0.00000  1.00000 Uiso O     
 O6  0.177(3)  0.142(3)  0.3191(4)  0.00000  1.00000 Uiso O     
 O7  0.184(3)  0.058(3)  0.1423(4)  0.00000  1.00000 Uiso O     
 O8  0.090(3)  0.190(3)  0.3621(4)  0.00000  1.00000 Uiso O     
 O9  0.187(4)  0.309(5)  0.1063(5)  0.00000  1.00000 Uiso O     
 O10  0.307(5)  0.192(4)  0.3910(5)  0.00000  1.00000 Uiso O     
 O11  0.257(3)  0.097(3)  0.0826(5)  0.00000  1.00000 Uiso O     
 O13  0.115(3)  0.239(3)  0.4153(5)  0.00000  1.00000 Uiso O     
 
# Note: if the displacement parameters were refined anisotropically
# the U matrices should be given as for single-crystal studies.

#=============================================================================
 
# 10. DISTANCES AND ANGLES / MOLECULAR GEOMETRY 

_geom_special_details            ?

loop_
   _geom_bond_atom_site_label_1
   _geom_bond_atom_site_label_2
   _geom_bond_distance
   _geom_bond_site_symmetry_2
   _geom_bond_publ_flag
Ca1   O1    2.61(4)       1_455 ?
Ca1   O3    2.67(3)      16_555 ?
Ca1   O3    2.79(4)      18_555 ?
Ca1   O4    2.86(2)      15_554 ?
Ca1   O5    2.32(4)       1_555 ?
Ca1   O6    2.46(3)      12_454 ?
Ca1   O8    2.14(3)      12_454 ?
Ca1   O10   2.40(3)      12_454 ?
Ce1   O1    2.61(4)       1_455 ?
Ce1   O3    2.67(3)      16_555 ?
Ce1   O3    2.79(4)      18_555 ?
Ce1   O4    2.86(2)      15_554 ?
Ce1   O5    2.32(4)       1_555 ?
Ce1   O6    2.46(3)      12_454 ?
Ce1   O8    2.14(3)      12_454 ?
Ce1   O10   2.40(3)      12_454 ?
Ca2   O2    2.55(3)       1_545 ?
Ca2   O3    2.51(2)       8_555 ?
Ca2   O4    2.48(3)      10_554 ?
Ca2   O4    2.74(3)      11_554 ?
Ca2   O5    2.49(3)      17_545 ?
Ca2   O6    2.70(4)       1_555 ?
Ca2   O7    2.46(3)      17_545 ?
Ca2   O9    2.42(4)      17_545 ?
Ce2   O2    2.55(3)       1_545 ?
Ce2   O3    2.51(2)       8_555 ?
Ce2   O4    2.48(3)      10_554 ?
Ce2   O4    2.74(3)      11_554 ?
Ce2   O5    2.49(3)      17_545 ?
Ce2   O6    2.70(4)       1_555 ?
Ce2   O7    2.46(3)      17_545 ?
Ce2   O9    2.42(4)      17_545 ?
Ca3   O1    2.69(4)      10_564 ?
Ca3   O1    2.47(2)      12_444 ?
Ca3   O3    2.32(3)       3_555 ?
Ca3   O5    2.55(2)      10_554 ?
Ca3   O8    2.41(3)      13_544 ?
Ca3   O10   2.41(3)      14_544 ?
Ca3   O11   2.33(3)       1_555 ?
Ca3   O13   2.60(3)      13_544 ?
Ce3   O1    2.69(4)      10_564 ?
Ce3   O1    2.47(2)      12_444 ?
Ce3   O3    2.32(3)       3_555 ?
Ce3   O5    2.55(2)      10_554 ?
Ce3   O8    2.41(3)      13_544 ?
Ce3   O10   2.41(3)      14_544 ?
Ce3   O11   2.33(3)       1_555 ?
Ce3   O13   2.60(3)      13_544 ?
Ca4   O2    2.37(4)      16_655 ?
Ca4   O2    2.56(3)      17_445 ?
Ca4   O4    2.48(3)       2_555 ?
Ca4   O6    2.33(2)      16_555 ?
Ca4   O7    2.43(3)       7_455 ?
Ca4   O9    2.49(3)       9_455 ?
Ca4   O11   2.43(3)       7_455 ?
Ca4   O13   2.63(3)       1_555 ?
Ce4   O2    2.37(4)      16_655 ?
Ce4   O2    2.56(3)      17_445 ?
Ce4   O4    2.48(3)       2_555 ?
Ce4   O6    2.33(2)      16_555 ?
Ce4   O7    2.43(3)       7_455 ?
Ce4   O9    2.49(3)       9_455 ?
Ce4   O11   2.43(3)       7_455 ?
Ce4   O13   2.63(3)       1_555 ?
Ca5   O7    2.59(3)       1_555 ?
Ca5   O7    2.59(3)       2_555 ?
Ca5   O7    2.59(2)       3_555 ?
Ca5   O9    2.62(4)       1_555 ?
Ca5   O9    2.62(4)       2_555 ?
Ca5   O9    2.62(5)       3_555 ?
Ca5   O11   2.52(3)       1_555 ?
Ca5   O11   2.52(3)       2_555 ?
Ca5   O11   2.52(2)       3_555 ?
Ce5   O7    2.59(3)       1_555 ?
Ce5   O7    2.59(3)       2_555 ?
Ce5   O7    2.59(2)       3_555 ?
Ce5   O9    2.62(4)       1_555 ?
Ce5   O9    2.62(4)       2_555 ?
Ce5   O9    2.62(5)       3_555 ?
Ce5   O11   2.52(3)       1_555 ?
Ce5   O11   2.52(3)       2_555 ?
Ce5   O11   2.52(2)       3_555 ?
Ca6   O8    2.50(2)       1_555 ?
Ca6   O8    2.50(2)       2_555 ?
Ca6   O8    2.50(3)       3_555 ?
Ca6   O10   2.63(4)       1_555 ?
Ca6   O10   2.63(5)       2_555 ?
Ca6   O10   2.63(4)       3_555 ?
Ca6   O13   2.26(3)       1_555 ?
Ca6   O13   2.26(3)       2_555 ?
Ca6   O13   2.26(3)       3_555 ?
Ce6   O8    2.50(2)       1_555 ?
Ce6   O8    2.50(2)       2_555 ?
Ce6   O8    2.50(3)       3_555 ?
Ce6   O10   2.63(4)       1_555 ?
Ce6   O10   2.63(5)       2_555 ?
Ce6   O10   2.63(4)       3_555 ?
Ce6   O13   2.26(3)       1_555 ?
Ce6   O13   2.26(3)       2_555 ?
Ce6   O13   2.26(3)       3_555 ?
Ca7   O1    2.21(4)       1_455 ?
Ca7   O1    2.21(3)       2_545 ?
Ca7   O1    2.21(3)       3_665 ?
Ca7   O2    2.53(4)       1_545 ?
Ca7   O2    2.53(3)       2_665 ?
Ca7   O2    2.53(3)       3_455 ?
W1    O1    2.00(3)       3_665 ?
W1    O2    2.05(4)       1_545 ?
W1    O9    1.86(4)      17_545 ?
W1    O10   1.90(4)      10_554 ?
W1    O11   2.03(2)      17_545 ?
W1    O13   1.84(3)      10_554 ?
W2    O5    1.89(2)       1_555 ?
W2    O5    1.89(3)       2_555 ?
W2    O5    1.89(3)       3_555 ?
W2    O7    1.96(3)       1_555 ?
W2    O7    1.96(3)       2_555 ?
W2    O7    1.96(2)       3_555 ?
W3    O6    1.88(2)       1_555 ?
W3    O6    1.88(3)       2_555 ?
W3    O6    1.88(3)       3_555 ?
W3    O8    2.10(2)       1_555 ?
W3    O8    2.10(2)       2_555 ?
W3    O8    2.10(3)       3_555 ?
W4    O3    2.07(3)       1_555 ?
W4    O3    2.07(2)       2_555 ?
W4    O3    2.07(4)       3_555 ?
W4    O4    1.99(3)       4_554 ?
W4    O4    1.99(3)       5_554 ?
W4    O4    1.99(2)       6_554 ?
O1    Ca1   2.61(4)       1_655 ?
O1    Ce1   2.61(4)       1_655 ?
O1    Ca3   2.687(20)    16_655 ?
O1    Ca3   2.468(18)    18_545 ?
O1    Ce3   2.687(20)    16_655 ?
O1    Ce3   2.468(18)    18_545 ?
O1    Ca7   2.21(4)       1_655 ?
O1    W1    2.00(4)       2_655 ?
O1    O2    2.94(4)       2_765 ?
O1    O5    2.83(4)       1_655 ?
O1    O8    2.92(4)      12_554 ?
O1    O10   2.64(6)      12_554 ?
O1    O11   2.76(3)      16_655 ?
O1    O13   2.51(4)      12_554 ?
O2    Ca2   2.55(3)       1_565 ?
O2    Ce2   2.55(3)       1_565 ?
O2    Ca4   2.37(3)      10_564 ?
O2    Ca4   2.56(2)      11_454 ?
O2    Ce4   2.37(3)      10_564 ?
O2    Ce4   2.56(2)      11_454 ?
O2    Ca7   2.53(4)       1_565 ?
O2    W1    2.05(4)       1_565 ?
O2    O1    2.94(4)       3_675 ?
O2    O6    2.72(4)       1_565 ?
O2    O9    2.75(6)      17_555 ?
O2    O11   2.76(4)      17_555 ?
O2    O13   2.67(4)      10_564 ?
O3    Ca1   2.67(4)      10_554 ?
O3    Ca1   2.79(3)      12_454 ?
O3    Ce1   2.67(4)      10_554 ?
O3    Ce1   2.79(3)      12_454 ?
O3    Ca2   2.51(3)      15_554 ?
O3    Ce2   2.51(3)      15_554 ?
O3    Ca3   2.32(3)       2_555 ?
O3    Ce3   2.32(3)       2_555 ?
O3    W4    2.07(3)       1_555 ?
O3    O4    2.81(3)       5_554 ?
O3    O4    2.89(4)       6_554 ?
O3    O5    2.47(5)      12_454 ?
O3    O10   2.93(4)      15_554 ?
O4    Ca1   2.86(3)       8_555 ?
O4    Ce1   2.86(3)       8_555 ?
O4    Ca2   2.48(3)      16_555 ?
O4    Ca2   2.74(3)      17_545 ?
O4    Ce2   2.48(3)      16_555 ?
O4    Ce2   2.74(3)      17_545 ?
O4    Ca4   2.48(3)       3_555 ?
O4    Ce4   2.48(3)       3_555 ?
O4    W4    1.99(3)       4_555 ?
O4    O3    2.81(4)       5_555 ?
O4    O3    2.89(3)       6_555 ?
O4    O4    2.62(5)       2_555 ?
O4    O4    2.62(3)       3_555 ?
O4    O6    2.90(5)      17_545 ?
O4    O9    2.83(4)       8_555 ?
O5    Ca1   2.32(4)       1_555 ?
O5    Ce1   2.32(4)       1_555 ?
O5    Ca2   2.49(2)      11_554 ?
O5    Ce2   2.49(2)      11_554 ?
O5    Ca3   2.55(2)      16_555 ?
O5    Ce3   2.55(2)      16_555 ?
O5    W2    1.89(2)       1_555 ?
O5    O1    2.83(4)       1_455 ?
O5    O3    2.47(3)      18_555 ?
O5    O5    2.97(3)       2_555 ?
O5    O5    2.97(4)       3_555 ?
O5    O7    2.64(4)       1_555 ?
O5    O7    2.49(3)       2_555 ?
O6    Ca1   2.46(2)      18_555 ?
O6    Ce1   2.46(2)      18_555 ?
O6    Ca2   2.70(4)       1_555 ?
O6    Ce2   2.70(4)       1_555 ?
O6    Ca4   2.33(2)      10_554 ?
O6    Ce4   2.33(2)      10_554 ?
O6    W3    1.88(2)       1_555 ?
O6    O2    2.72(4)       1_545 ?
O6    O4    2.90(3)      11_554 ?
O6    O6    2.73(4)       2_555 ?
O6    O6    2.73(3)       3_555 ?
O6    O8    2.64(4)       1_555 ?
O7    Ca2   2.46(3)      11_554 ?
O7    Ce2   2.46(3)      11_554 ?
O7    Ca4   2.43(3)      13_544 ?
O7    Ce4   2.43(3)      13_544 ?
O7    Ca5   2.59(3)       1_555 ?
O7    Ce5   2.59(3)       1_555 ?
O7    W2    1.96(3)       1_555 ?
O7    O5    2.64(4)       1_555 ?
O7    O5    2.49(3)       3_555 ?
O7    O7    2.74(5)       2_555 ?
O7    O7    2.74(3)       3_555 ?
O7    O9    2.93(5)       3_555 ?
O8    Ca1   2.14(3)      18_555 ?
O8    Ce1   2.14(3)      18_555 ?
O8    Ca3   2.41(3)       7_455 ?
O8    Ce3   2.41(3)       7_455 ?
O8    Ca6   2.50(2)       1_555 ?
O8    Ce6   2.50(2)       1_555 ?
O8    W3    2.10(2)       1_555 ?
O8    O1    2.92(4)      18_445 ?
O8    O6    2.64(4)       1_555 ?
O8    O8    2.77(3)       2_555 ?
O8    O8    2.77(5)       3_555 ?
O8    O10   2.64(5)       1_555 ?
O8    O10   2.93(5)       2_555 ?
O8    O13   2.97(4)       1_555 ?
O9    Ca2   2.42(3)      11_554 ?
O9    Ce2   2.42(3)      11_554 ?
O9    Ca4   2.49(5)      14_554 ?
O9    Ce4   2.49(5)      14_554 ?
O9    Ca5   2.62(4)       1_555 ?
O9    Ce5   2.62(4)       1_555 ?
O9    W1    1.86(4)      11_554 ?
O9    O2    2.75(6)      11_444 ?
O9    O4    2.83(5)      15_554 ?
O9    O7    2.93(4)       2_555 ?
O9    O10   2.72(4)      15_554 ?
O9    O11   2.80(6)       1_555 ?
O9    O11   2.73(4)       2_555 ?
O9    O13   2.84(4)      15_554 ?
O10   Ca1   2.40(3)      18_555 ?
O10   Ce1   2.40(3)      18_555 ?
O10   Ca3   2.41(5)       9_555 ?
O10   Ce3   2.41(5)       9_555 ?
O10   Ca6   2.63(4)       1_555 ?
O10   Ce6   2.63(4)       1_555 ?
O10   W1    1.90(4)      16_555 ?
O10   O1    2.64(6)      18_445 ?
O10   O3    2.93(5)       8_555 ?
O10   O8    2.64(5)       1_555 ?
O10   O8    2.93(4)       3_555 ?
O10   O9    2.72(4)       8_555 ?
O10   O13   2.52(6)       1_555 ?
O10   O13   2.93(4)       3_555 ?
O11   Ca3   2.33(3)       1_555 ?
O11   Ce3   2.33(3)       1_555 ?
O11   Ca4   2.43(3)      13_544 ?
O11   Ce4   2.43(3)      13_544 ?
O11   Ca5   2.52(3)       1_555 ?
O11   Ce5   2.52(3)       1_555 ?
O11   W1    2.03(3)      11_554 ?
O11   O1    2.76(4)      10_564 ?
O11   O2    2.76(3)      11_444 ?
O11   O9    2.80(6)       1_555 ?
O11   O9    2.73(5)       3_555 ?
O13   Ca3   2.60(3)       7_455 ?
O13   Ce3   2.60(3)       7_455 ?
O13   Ca4   2.63(3)       1_555 ?
O13   Ce4   2.63(3)       1_555 ?
O13   Ca6   2.26(3)       1_555 ?
O13   Ce6   2.26(3)       1_555 ?
O13   W1    1.84(3)      16_555 ?
O13   O1    2.51(4)      18_445 ?
O13   O2    2.67(3)      16_655 ?
O13   O8    2.97(4)       1_555 ?
O13   O9    2.84(5)       8_555 ?
O13   O10   2.52(6)       1_555 ?
O13   O10   2.93(5)       2_555 ?

loop_
   _geom_angle_atom_site_label_1
   _geom_angle_atom_site_label_2
   _geom_angle_atom_site_label_3
   _geom_angle
   _geom_angle_site_symmetry_1
   _geom_angle_site_symmetry_3
   _geom_angle_publ_flag
 O1   Ca1  O3    125(2)         1_455   16_555 ?
 O1   Ca1  O3    90.4(15)       1_455   18_555 ?
 O1   Ca1  O4    145.8(18)      1_455   15_554 ?
 O1   Ca1  O5    69.7(16)       1_455    1_555 ?
 O1   Ca1  O6    142(2)         1_455   12_454 ?
 O1   Ca1  O8    75.0(17)       1_455   12_454 ?
 O1   Ca1  O10   63.3(19)       1_455   12_454 ?
 O3   Ca1  O3    70.1(17)      16_555   18_555 ?
 O3   Ca1  O4    63.0(11)      16_555   15_554 ?
 O3   Ca1  O5    125(2)        16_555    1_555 ?
 O3   Ca1  O6    84.4(13)      16_555   12_454 ?
 O3   Ca1  O8    115.6(16)     16_555   12_454 ?
 O3   Ca1  O10   70.5(14)      16_555   12_454 ?
 O3   Ca1  O4    59.7(12)      18_555   15_554 ?
 O3   Ca1  O5    56.8(14)      18_555    1_555 ?
 O3   Ca1  O6    125(2)        18_555   12_454 ?
 O3   Ca1  O8    165(2)        18_555   12_454 ?
 O3   Ca1  O10   100(2)        18_555   12_454 ?
 O4   Ca1  O5    79.4(15)      15_554    1_555 ?
 O4   Ca1  O6    65.7(12)      15_554   12_454 ?
 O4   Ca1  O8    135.2(16)     15_554   12_454 ?
 O4   Ca1  O10   133.1(18)     15_554   12_454 ?
 O5   Ca1  O6    115(2)         1_555   12_454 ?
 O5   Ca1  O8    119(2)         1_555   12_454 ?
 O5   Ca1  O10   127(3)         1_555   12_454 ?
 O6   Ca1  O8    69.7(13)      12_454   12_454 ?
 O6   Ca1  O10   116.1(18)     12_454   12_454 ?
 O8   Ca1  O10   70.7(15)      12_454   12_454 ?
 O1   Ce1  O3    125(2)         1_455   16_555 ?
 O1   Ce1  O3    90.4(15)       1_455   18_555 ?
 O1   Ce1  O4    145.8(18)      1_455   15_554 ?
 O1   Ce1  O5    69.7(16)       1_455    1_555 ?
 O1   Ce1  O6    142(2)         1_455   12_454 ?
 O1   Ce1  O8    75.0(17)       1_455   12_454 ?
 O1   Ce1  O10   63.3(19)       1_455   12_454 ?
 O3   Ce1  O3    70.1(17)      16_555   18_555 ?
 O3   Ce1  O4    63.0(11)      16_555   15_554 ?
 O3   Ce1  O5    125(2)        16_555    1_555 ?
 O3   Ce1  O6    84.4(13)      16_555   12_454 ?
 O3   Ce1  O8    115.6(16)     16_555   12_454 ?
 O3   Ce1  O10   70.5(14)      16_555   12_454 ?
 O3   Ce1  O4    59.7(12)      18_555   15_554 ?
 O3   Ce1  O5    56.8(14)      18_555    1_555 ?
 O3   Ce1  O6    125(2)        18_555   12_454 ?
 O3   Ce1  O8    165(2)        18_555   12_454 ?
 O3   Ce1  O10   100(2)        18_555   12_454 ?
 O4   Ce1  O5    79.4(15)      15_554    1_555 ?
 O4   Ce1  O6    65.7(12)      15_554   12_454 ?
 O4   Ce1  O8    135.2(16)     15_554   12_454 ?
 O4   Ce1  O10   133.1(18)     15_554   12_454 ?
 O5   Ce1  O6    115(2)         1_555   12_454 ?
 O5   Ce1  O8    119(2)         1_555   12_454 ?
 O5   Ce1  O10   127(3)         1_555   12_454 ?
 O6   Ce1  O8    69.7(13)      12_454   12_454 ?
 O6   Ce1  O10   116.1(18)     12_454   12_454 ?
 O8   Ce1  O10   70.7(15)      12_454   12_454 ?
 O2   Ca2  O3    143.5(19)      1_545    8_555 ?
 O2   Ca2  O4    122(2)         1_545   10_554 ?
 O2   Ca2  O4    87.8(14)       1_545   11_554 ?
 O2   Ca2  O5    148(2)         1_545   17_545 ?
 O2   Ca2  O6    62.3(14)       1_545    1_555 ?
 O2   Ca2  O7    84.4(17)       1_545   17_545 ?
 O2   Ca2  O9    67.2(20)       1_545   17_545 ?
 O3   Ca2  O4    68.5(13)       8_555   10_554 ?
 O3   Ca2  O4    66.7(12)       8_555   11_554 ?
 O3   Ca2  O5    59.1(13)       8_555   17_545 ?
 O3   Ca2  O6    82.8(17)       8_555    1_555 ?
 O3   Ca2  O7    120.0(15)      8_555   17_545 ?
 O3   Ca2  O9    138.6(20)      8_555   17_545 ?
 O4   Ca2  O4    60.0(14)      10_554   11_554 ?
 O4   Ca2  O5    84.3(13)      10_554   17_545 ?
 O4   Ca2  O6    124(2)        10_554    1_555 ?
 O4   Ca2  O7    125.0(15)     10_554   17_545 ?
 O4   Ca2  O9    70.4(14)      10_554   17_545 ?
 O4   Ca2  O5    123.1(18)     11_554   17_545 ?
 O4   Ca2  O6    64.6(12)      11_554    1_555 ?
 O4   Ca2  O7    172.2(18)     11_554   17_545 ?
 O4   Ca2  O9    97(2)         11_554   17_545 ?
 O5   Ca2  O6    121(2)        17_545    1_555 ?
 O5   Ca2  O7    64.6(12)      17_545   17_545 ?
 O5   Ca2  O9    111.5(18)     17_545   17_545 ?
 O6   Ca2  O7    111.0(20)      1_555   17_545 ?
 O6   Ca2  O9    126(3)         1_555   17_545 ?
 O7   Ca2  O9    80.1(15)      17_545   17_545 ?
 O2   Ce2  O3    143.5(19)      1_545    8_555 ?
 O2   Ce2  O4    122(2)         1_545   10_554 ?
 O2   Ce2  O4    87.8(14)       1_545   11_554 ?
 O2   Ce2  O5    148(2)         1_545   17_545 ?
 O2   Ce2  O6    62.3(14)       1_545    1_555 ?
 O2   Ce2  O7    84.4(17)       1_545   17_545 ?
 O2   Ce2  O9    67.2(20)       1_545   17_545 ?
 O3   Ce2  O4    68.5(13)       8_555   10_554 ?
 O3   Ce2  O4    66.7(12)       8_555   11_554 ?
 O3   Ce2  O5    59.1(13)       8_555   17_545 ?
 O3   Ce2  O6    82.8(17)       8_555    1_555 ?
 O3   Ce2  O7    120.0(15)      8_555   17_545 ?
 O3   Ce2  O9    138.6(20)      8_555   17_545 ?
 O4   Ce2  O4    60.0(14)      10_554   11_554 ?
 O4   Ce2  O5    84.3(13)      10_554   17_545 ?
 O4   Ce2  O6    124(2)        10_554    1_555 ?
 O4   Ce2  O7    125.0(15)     10_554   17_545 ?
 O4   Ce2  O9    70.4(14)      10_554   17_545 ?
 O4   Ce2  O5    123.1(18)     11_554   17_545 ?
 O4   Ce2  O6    64.6(12)      11_554    1_555 ?
 O4   Ce2  O7    172.2(18)     11_554   17_545 ?
 O4   Ce2  O9    97(2)         11_554   17_545 ?
 O5   Ce2  O6    121(2)        17_545    1_555 ?
 O5   Ce2  O7    64.6(12)      17_545   17_545 ?
 O5   Ce2  O9    111.5(18)     17_545   17_545 ?
 O6   Ce2  O7    111.0(20)      1_555   17_545 ?
 O6   Ce2  O9    126(3)         1_555   17_545 ?
 O7   Ce2  O9    80.1(15)      17_545   17_545 ?
 O1   Ca3  O1    77.2(18)      10_564   12_444 ?
 O1   Ca3  O3    99.5(17)      10_564    3_555 ?
 O1   Ca3  O5    65.4(14)      10_564   10_554 ?
 O1   Ca3  O8    141(2)        10_564   13_544 ?
 O1   Ca3  O10   144(2)        10_564   14_544 ?
 O1   Ca3  O11   66.4(14)      10_564    1_555 ?
 O1   Ca3  O13   113(2)        10_564   13_544 ?
 O1   Ca3  O3    142(2)        12_444    3_555 ?
 O1   Ca3  O5    84.7(15)      12_444   10_554 ?
 O1   Ca3  O8    73.6(14)      12_444   13_544 ?
 O1   Ca3  O10   127.5(19)     12_444   14_544 ?
 O1   Ca3  O11   109.1(18)     12_444    1_555 ?
 O1   Ca3  O13   59.4(12)      12_444   13_544 ?
 O3   Ca3  O5    60.6(13)       3_555   10_554 ?
 O3   Ca3  O8    88(2)          3_555   13_544 ?
 O3   Ca3  O10   76.6(17)       3_555   14_544 ?
 O3   Ca3  O11   103.7(18)      3_555    1_555 ?
 O3   Ca3  O13   146(2)         3_555   13_544 ?
 O5   Ca3  O8    86.6(17)      10_554   13_544 ?
 O5   Ca3  O10   133.9(18)     10_554   14_544 ?
 O5   Ca3  O11   124.9(18)     10_554    1_555 ?
 O5   Ca3  O13   142.1(19)     10_554   13_544 ?
 O8   Ca3  O10   75.1(18)      13_544   14_544 ?
 O8   Ca3  O11   148(2)        13_544    1_555 ?
 O8   Ca3  O13   72.7(14)      13_544   13_544 ?
 O10  Ca3  O11   79.3(17)      14_544    1_555 ?
 O10  Ca3  O13   71.6(17)      14_544   13_544 ?
 O11  Ca3  O13   81.7(19)       1_555   13_544 ?
 O1   Ce3  O1    77.2(18)      10_564   12_444 ?
 O1   Ce3  O3    99.5(17)      10_564    3_555 ?
 O1   Ce3  O5    65.4(14)      10_564   10_554 ?
 O1   Ce3  O8    141(2)        10_564   13_544 ?
 O1   Ce3  O10   144(2)        10_564   14_544 ?
 O1   Ce3  O11   66.4(14)      10_564    1_555 ?
 O1   Ce3  O13   113(2)        10_564   13_544 ?
 O1   Ce3  O3    142(2)        12_444    3_555 ?
 O1   Ce3  O5    84.7(15)      12_444   10_554 ?
 O1   Ce3  O8    73.6(14)      12_444   13_544 ?
 O1   Ce3  O10   127.5(19)     12_444   14_544 ?
 O1   Ce3  O11   109.1(18)     12_444    1_555 ?
 O1   Ce3  O13   59.4(12)      12_444   13_544 ?
 O3   Ce3  O5    60.6(13)       3_555   10_554 ?
 O3   Ce3  O8    88(2)          3_555   13_544 ?
 O3   Ce3  O10   76.6(17)       3_555   14_544 ?
 O3   Ce3  O11   103.7(18)      3_555    1_555 ?
 O3   Ce3  O13   146(2)         3_555   13_544 ?
 O5   Ce3  O8    86.6(17)      10_554   13_544 ?
 O5   Ce3  O10   133.9(18)     10_554   14_544 ?
 O5   Ce3  O11   124.9(18)     10_554    1_555 ?
 O5   Ce3  O13   142.1(19)     10_554   13_544 ?
 O8   Ce3  O10   75.1(18)      13_544   14_544 ?
 O8   Ce3  O11   148(2)        13_544    1_555 ?
 O8   Ce3  O13   72.7(14)      13_544   13_544 ?
 O10  Ce3  O11   79.3(17)      14_544    1_555 ?
 O10  Ce3  O13   71.6(17)      14_544   13_544 ?
 O11  Ce3  O13   81.7(19)       1_555   13_544 ?
 O2   Ca4  O2    79(2)         16_655   17_445 ?
 O2   Ca4  O4    98.2(16)      16_655    2_555 ?
 O2   Ca4  O6    70.5(16)      16_655   16_555 ?
 O2   Ca4  O7    147(2)        16_655    7_455 ?
 O2   Ca4  O9    138(2)        16_655    9_455 ?
 O2   Ca4  O11   112(2)        16_655    7_455 ?
 O2   Ca4  O13   64.1(14)      16_655    1_555 ?
 O2   Ca4  O4    152.2(20)     17_445    2_555 ?
 O2   Ca4  O6    78.9(15)      17_445   16_555 ?
 O2   Ca4  O7    84.8(14)      17_445    7_455 ?
 O2   Ca4  O9    130(2)        17_445    9_455 ?
 O2   Ca4  O11   67.1(13)      17_445    7_455 ?
 O2   Ca4  O13   114.9(19)     17_445    1_555 ?
 O4   Ca4  O6    74.2(13)       2_555   16_555 ?
 O4   Ca4  O7    82.8(18)       2_555    7_455 ?
 O4   Ca4  O9    69.4(15)       2_555    9_455 ?
 O4   Ca4  O11   137(2)         2_555    7_455 ?
 O4   Ca4  O13   87.8(15)       2_555    1_555 ?
 O6   Ca4  O7    78.3(15)      16_555    7_455 ?
 O6   Ca4  O9    135.7(18)     16_555    9_455 ?
 O6   Ca4  O11   144.2(20)     16_555    7_455 ?
 O6   Ca4  O13   127.9(18)     16_555    1_555 ?
 O7   Ca4  O9    72.9(17)       7_455    9_455 ?
 O7   Ca4  O11   87.3(15)       7_455    7_455 ?
 O7   Ca4  O13   148(2)         7_455    1_555 ?
 O9   Ca4  O11   67.3(16)       9_455    7_455 ?
 O9   Ca4  O13   75.5(16)       9_455    1_555 ?
 O11  Ca4  O13   79.0(18)       7_455    1_555 ?
 O2   Ce4  O2    79(2)         16_655   17_445 ?
 O2   Ce4  O4    98.2(16)      16_655    2_555 ?
 O2   Ce4  O6    70.5(16)      16_655   16_555 ?
 O2   Ce4  O7    147(2)        16_655    7_455 ?
 O2   Ce4  O9    138(2)        16_655    9_455 ?
 O2   Ce4  O11   112(2)        16_655    7_455 ?
 O2   Ce4  O13   64.1(14)      16_655    1_555 ?
 O2   Ce4  O4    152.2(20)     17_445    2_555 ?
 O2   Ce4  O6    78.9(15)      17_445   16_555 ?
 O2   Ce4  O7    84.8(14)      17_445    7_455 ?
 O2   Ce4  O9    130(2)        17_445    9_455 ?
 O2   Ce4  O11   67.1(13)      17_445    7_455 ?
 O2   Ce4  O13   114.9(19)     17_445    1_555 ?
 O4   Ce4  O6    74.2(13)       2_555   16_555 ?
 O4   Ce4  O7    82.8(18)       2_555    7_455 ?
 O4   Ce4  O9    69.4(15)       2_555    9_455 ?
 O4   Ce4  O11   137(2)         2_555    7_455 ?
 O4   Ce4  O13   87.8(15)       2_555    1_555 ?
 O6   Ce4  O7    78.3(15)      16_555    7_455 ?
 O6   Ce4  O9    135.7(18)     16_555    9_455 ?
 O6   Ce4  O11   144.2(20)     16_555    7_455 ?
 O6   Ce4  O13   127.9(18)     16_555    1_555 ?
 O7   Ce4  O9    72.9(17)       7_455    9_455 ?
 O7   Ce4  O11   87.3(15)       7_455    7_455 ?
 O7   Ce4  O13   148(2)         7_455    1_555 ?
 O9   Ce4  O11   67.3(16)       9_455    7_455 ?
 O9   Ce4  O13   75.5(16)       9_455    1_555 ?
 O11  Ce4  O13   79.0(18)       7_455    1_555 ?
 O7   Ca5  O7    63.9(14)       1_555    2_555 ?
 O7   Ca5  O7    63.9(10)       1_555    3_555 ?
 O7   Ca5  O9    74.0(17)       1_555    1_555 ?
 O7   Ca5  O9    126.1(20)      1_555    2_555 ?
 O7   Ca5  O9    68.3(18)       1_555    3_555 ?
 O7   Ca5  O11   82.1(13)       1_555    1_555 ?
 O7   Ca5  O11   134(2)         1_555    2_555 ?
 O7   Ca5  O11   128.7(15)      1_555    3_555 ?
 O7   Ca5  O7    63.9(13)       2_555    3_555 ?
 O7   Ca5  O9    68.3(14)       2_555    1_555 ?
 O7   Ca5  O9    74.0(14)       2_555    2_555 ?
 O7   Ca5  O9    126(3)         2_555    3_555 ?
 O7   Ca5  O11   128.7(19)      2_555    1_555 ?
 O7   Ca5  O11   82.1(15)       2_555    2_555 ?
 O7   Ca5  O11   133.5(18)      2_555    3_555 ?
 O7   Ca5  O9    126.1(20)      3_555    1_555 ?
 O7   Ca5  O9    68.3(16)       3_555    2_555 ?
 O7   Ca5  O9    74.0(18)       3_555    3_555 ?
 O7   Ca5  O11   133.5(16)      3_555    1_555 ?
 O7   Ca5  O11   128.7(19)      3_555    2_555 ?
 O7   Ca5  O11   82.1(13)       3_555    3_555 ?
 O9   Ca5  O9    119.9(20)      1_555    2_555 ?
 O9   Ca5  O9    120(3)         1_555    3_555 ?
 O9   Ca5  O11   66.0(18)       1_555    1_555 ?
 O9   Ca5  O11   64.1(15)       1_555    2_555 ?
 O9   Ca5  O11   152(2)         1_555    3_555 ?
 O9   Ca5  O9    120(3)         2_555    3_555 ?
 O9   Ca5  O11   152(2)         2_555    1_555 ?
 O9   Ca5  O11   66.0(15)       2_555    2_555 ?
 O9   Ca5  O11   64.1(17)       2_555    3_555 ?
 O9   Ca5  O11   64.1(18)       3_555    1_555 ?
 O9   Ca5  O11   152(3)         3_555    2_555 ?
 O9   Ca5  O11   66.0(18)       3_555    3_555 ?
 O11  Ca5  O11   97.6(19)       1_555    2_555 ?
 O11  Ca5  O11   97.6(13)       1_555    3_555 ?
 O11  Ca5  O11   97.6(18)       2_555    3_555 ?
 O7   Ce5  O7    63.9(14)       1_555    2_555 ?
 O7   Ce5  O7    63.9(10)       1_555    3_555 ?
 O7   Ce5  O9    74.0(17)       1_555    1_555 ?
 O7   Ce5  O9    126.1(20)      1_555    2_555 ?
 O7   Ce5  O9    68.3(18)       1_555    3_555 ?
 O7   Ce5  O11   82.1(13)       1_555    1_555 ?
 O7   Ce5  O11   134(2)         1_555    2_555 ?
 O7   Ce5  O11   128.7(15)      1_555    3_555 ?
 O7   Ce5  O7    63.9(13)       2_555    3_555 ?
 O7   Ce5  O9    68.3(14)       2_555    1_555 ?
 O7   Ce5  O9    74.0(14)       2_555    2_555 ?
 O7   Ce5  O9    126(3)         2_555    3_555 ?
 O7   Ce5  O11   128.7(19)      2_555    1_555 ?
 O7   Ce5  O11   82.1(15)       2_555    2_555 ?
 O7   Ce5  O11   133.5(18)      2_555    3_555 ?
 O7   Ce5  O9    126.1(20)      3_555    1_555 ?
 O7   Ce5  O9    68.3(16)       3_555    2_555 ?
 O7   Ce5  O9    74.0(18)       3_555    3_555 ?
 O7   Ce5  O11   133.5(16)      3_555    1_555 ?
 O7   Ce5  O11   128.7(19)      3_555    2_555 ?
 O7   Ce5  O11   82.1(13)       3_555    3_555 ?
 O9   Ce5  O9    119.9(20)      1_555    2_555 ?
 O9   Ce5  O9    120(3)         1_555    3_555 ?
 O9   Ce5  O11   66.0(18)       1_555    1_555 ?
 O9   Ce5  O11   64.1(15)       1_555    2_555 ?
 O9   Ce5  O11   152(2)         1_555    3_555 ?
 O9   Ce5  O9    120(3)         2_555    3_555 ?
 O9   Ce5  O11   152(2)         2_555    1_555 ?
 O9   Ce5  O11   66.0(15)       2_555    2_555 ?
 O9   Ce5  O11   64.1(17)       2_555    3_555 ?
 O9   Ce5  O11   64.1(18)       3_555    1_555 ?
 O9   Ce5  O11   152(3)         3_555    2_555 ?
 O9   Ce5  O11   66.0(18)       3_555    3_555 ?
 O11  Ce5  O11   97.6(19)       1_555    2_555 ?
 O11  Ce5  O11   97.6(13)       1_555    3_555 ?
 O11  Ce5  O11   97.6(18)       2_555    3_555 ?
 O8   Ca6  O8    67.3(11)       1_555    2_555 ?
 O8   Ca6  O8    67.3(15)       1_555    3_555 ?
 O8   Ca6  O10   61.8(16)       1_555    1_555 ?
 O8   Ca6  O10   69.6(18)       1_555    2_555 ?
 O8   Ca6  O10   122.4(20)      1_555    3_555 ?
 O8   Ca6  O13   77.0(14)       1_555    1_555 ?
 O8   Ca6  O13   128.9(17)      1_555    2_555 ?
 O8   Ca6  O13   130(2)         1_555    3_555 ?
 O8   Ca6  O8    67.3(15)       2_555    3_555 ?
 O8   Ca6  O10   122(2)         2_555    1_555 ?
 O8   Ca6  O10   61.8(17)       2_555    2_555 ?
 O8   Ca6  O10   69.6(17)       2_555    3_555 ?
 O8   Ca6  O13   129.5(17)      2_555    1_555 ?
 O8   Ca6  O13   77.0(14)       2_555    2_555 ?
 O8   Ca6  O13   129(2)         2_555    3_555 ?
 O8   Ca6  O10   69.6(14)       3_555    1_555 ?
 O8   Ca6  O10   122(3)         3_555    2_555 ?
 O8   Ca6  O10   61.8(13)       3_555    3_555 ?
 O8   Ca6  O13   129(2)         3_555    1_555 ?
 O8   Ca6  O13   130(2)         3_555    2_555 ?
 O8   Ca6  O13   77.0(15)       3_555    3_555 ?
 O10  Ca6  O10   118(3)         1_555    2_555 ?
 O10  Ca6  O10   118.5(20)      1_555    3_555 ?
 O10  Ca6  O13   61.5(18)       1_555    1_555 ?
 O10  Ca6  O13   159(2)         1_555    2_555 ?
 O10  Ca6  O13   73.1(16)       1_555    3_555 ?
 O10  Ca6  O10   118(3)         2_555    3_555 ?
 O10  Ca6  O13   73.1(20)       2_555    1_555 ?
 O10  Ca6  O13   61.5(18)       2_555    2_555 ?
 O10  Ca6  O13   159(3)         2_555    3_555 ?
 O10  Ca6  O13   159(2)         3_555    1_555 ?
 O10  Ca6  O13   73.1(20)       3_555    2_555 ?
 O10  Ca6  O13   61.5(15)       3_555    3_555 ?
 O13  Ca6  O13   101.2(15)      1_555    2_555 ?
 O13  Ca6  O13   101(2)         1_555    3_555 ?
 O13  Ca6  O13   101(2)         2_555    3_555 ?
 O8   Ce6  O8    67.3(11)       1_555    2_555 ?
 O8   Ce6  O8    67.3(15)       1_555    3_555 ?
 O8   Ce6  O10   61.8(16)       1_555    1_555 ?
 O8   Ce6  O10   69.6(18)       1_555    2_555 ?
 O8   Ce6  O10   122.4(20)      1_555    3_555 ?
 O8   Ce6  O13   77.0(14)       1_555    1_555 ?
 O8   Ce6  O13   128.9(17)      1_555    2_555 ?
 O8   Ce6  O13   130(2)         1_555    3_555 ?
 O8   Ce6  O8    67.3(15)       2_555    3_555 ?
 O8   Ce6  O10   122(2)         2_555    1_555 ?
 O8   Ce6  O10   61.8(17)       2_555    2_555 ?
 O8   Ce6  O10   69.6(17)       2_555    3_555 ?
 O8   Ce6  O13   129.5(17)      2_555    1_555 ?
 O8   Ce6  O13   77.0(14)       2_555    2_555 ?
 O8   Ce6  O13   129(2)         2_555    3_555 ?
 O8   Ce6  O10   69.6(14)       3_555    1_555 ?
 O8   Ce6  O10   122(3)         3_555    2_555 ?
 O8   Ce6  O10   61.8(13)       3_555    3_555 ?
 O8   Ce6  O13   129(2)         3_555    1_555 ?
 O8   Ce6  O13   130(2)         3_555    2_555 ?
 O8   Ce6  O13   77.0(15)       3_555    3_555 ?
 O10  Ce6  O10   118(3)         1_555    2_555 ?
 O10  Ce6  O10   118.5(20)      1_555    3_555 ?
 O10  Ce6  O13   61.5(18)       1_555    1_555 ?
 O10  Ce6  O13   159(2)         1_555    2_555 ?
 O10  Ce6  O13   73.1(16)       1_555    3_555 ?
 O10  Ce6  O10   118(3)         2_555    3_555 ?
 O10  Ce6  O13   73.1(20)       2_555    1_555 ?
 O10  Ce6  O13   61.5(18)       2_555    2_555 ?
 O10  Ce6  O13   159(3)         2_555    3_555 ?
 O10  Ce6  O13   159(2)         3_555    1_555 ?
 O10  Ce6  O13   73.1(20)       3_555    2_555 ?
 O10  Ce6  O13   61.5(15)       3_555    3_555 ?
 O13  Ce6  O13   101.2(15)      1_555    2_555 ?
 O13  Ce6  O13   101(2)         1_555    3_555 ?
 O13  Ce6  O13   101(2)         2_555    3_555 ?
 O1   Ca7  O1    94(2)          1_455    2_545 ?
 O1   Ca7  O1    94(2)          1_455    3_665 ?
 O1   Ca7  O2    134(3)         1_455    1_545 ?
 O1   Ca7  O2    76.5(18)       1_455    2_665 ?
 O1   Ca7  O2    131(2)         1_455    3_455 ?
 O1   Ca7  O1    93.8(13)       2_545    3_665 ?
 O1   Ca7  O2    131(2)         2_545    1_545 ?
 O1   Ca7  O2    134(2)         2_545    2_665 ?
 O1   Ca7  O2    76.5(16)       2_545    3_455 ?
 O1   Ca7  O2    76.5(17)       3_665    1_545 ?
 O1   Ca7  O2    131(2)         3_665    2_665 ?
 O1   Ca7  O2    134(2)         3_665    3_455 ?
 O2   Ca7  O2    77(2)          1_545    2_665 ?
 O2   Ca7  O2    77.1(17)       1_545    3_455 ?
 O2   Ca7  O2    77.1(14)       2_665    3_455 ?
 O1   W1   O2    93(2)          3_665    1_545 ?
 O1   W1   O9    177(3)         3_665   17_545 ?
 O1   W1   O10   85(3)          3_665   10_554 ?
 O1   W1   O11   87(2)          3_665   17_545 ?
 O1   W1   O13   81.5(18)       3_665   10_554 ?
 O2   W1   O9    89(3)          1_545   17_545 ?
 O2   W1   O10   171(3)         1_545   10_554 ?
 O2   W1   O11   85(2)          1_545   17_545 ?
 O2   W1   O13   86.2(19)       1_545   10_554 ?
 O9   W1   O10   93(2)         17_545   10_554 ?
 O9   W1   O11   92(2)         17_545   17_545 ?
 O9   W1   O13   100(3)        17_545   10_554 ?
 O10  W1   O11   104(2)        10_554   17_545 ?
 O10  W1   O13   85(3)         10_554   10_554 ?
 O11  W1   O13   165(2)        17_545   10_554 ?
 O5   W2   O5    103.2(18)      1_555    2_555 ?
 O5   W2   O5    103(2)         1_555    3_555 ?
 O5   W2   O7    86.6(20)       1_555    1_555 ?
 O5   W2   O7    80.4(17)       1_555    2_555 ?
 O5   W2   O7    168(2)         1_555    3_555 ?
 O5   W2   O5    103(3)         2_555    3_555 ?
 O5   W2   O7    168(2)         2_555    1_555 ?
 O5   W2   O7    86.6(18)       2_555    2_555 ?
 O5   W2   O7    80.4(18)       2_555    3_555 ?
 O5   W2   O7    80.4(18)       3_555    1_555 ?
 O5   W2   O7    168(3)         3_555    2_555 ?
 O5   W2   O7    86.6(19)       3_555    3_555 ?
 O7   W2   O7    89(2)          1_555    2_555 ?
 O7   W2   O7    88.8(16)       1_555    3_555 ?
 O7   W2   O7    89(2)          2_555    3_555 ?
 O6   W3   O6    94(2)          1_555    2_555 ?
 O6   W3   O6    93.5(18)       1_555    3_555 ?
 O6   W3   O8    83.0(17)       1_555    1_555 ?
 O6   W3   O8    164(2)         1_555    2_555 ?
 O6   W3   O8    102.2(19)      1_555    3_555 ?
 O6   W3   O6    94(3)          2_555    3_555 ?
 O6   W3   O8    102.2(19)      2_555    1_555 ?
 O6   W3   O8    83.0(17)       2_555    2_555 ?
 O6   W3   O8    164(3)         2_555    3_555 ?
 O6   W3   O8    164(2)         3_555    1_555 ?
 O6   W3   O8    102(2)         3_555    2_555 ?
 O6   W3   O8    83.0(17)       3_555    3_555 ?
 O8   W3   O8    82.5(14)       1_555    2_555 ?
 O8   W3   O8    82.5(20)       1_555    3_555 ?
 O8   W3   O8    82.5(20)       2_555    3_555 ?
 O3   W4   O3    98.4(19)       1_555    2_555 ?
 O3   W4   O3    98(3)          1_555    3_555 ?
 O3   W4   O4    168(3)         1_555    4_554 ?
 O3   W4   O4    87.6(17)       1_555    5_554 ?
 O3   W4   O4    90.7(20)       1_555    6_554 ?
 O3   W4   O3    98(2)          2_555    3_555 ?
 O3   W4   O4    87.6(18)       2_555    4_554 ?
 O3   W4   O4    90.7(18)       2_555    5_554 ?
 O3   W4   O4    168.2(20)      2_555    6_554 ?
 O3   W4   O4    90.7(19)       3_555    4_554 ?
 O3   W4   O4    168(3)         3_555    5_554 ?
 O3   W4   O4    87.6(19)       3_555    6_554 ?
 O4   W4   O4    82(2)          4_554    5_554 ?
 O4   W4   O4    82.2(17)       4_554    6_554 ?
 O4   W4   O4    82.2(17)       5_554    6_554 ?
 Ca1  O1   Ca3   83.1(10)       1_655   16_655 ?
 Ca1  O1   Ca3   92.6(9)        1_655   18_545 ?
 Ca1  O1   Ce3   83.1(10)       1_655   16_655 ?
 Ca1  O1   Ce3   92.6(9)        1_655   18_545 ?
 Ca1  O1   Ca7   157.9(14)      1_655    1_655 ?
 Ca1  O1   W1    99.4(14)       1_655    2_655 ?
 Ca1  O1   O2    143.4(16)      1_655    2_765 ?
 Ca1  O1   O5    50.4(13)       1_655    1_655 ?
 Ca1  O1   O8    45.2(13)       1_655   12_554 ?
 Ca1  O1   O10   54.5(17)       1_655   12_554 ?
 Ca1  O1   O11   98.3(14)       1_655   16_655 ?
 Ca1  O1   O13   101.2(16)      1_655   12_554 ?
 Ce1  O1   Ca3   83.1(10)       1_655   16_655 ?
 Ce1  O1   Ca3   92.6(9)        1_655   18_545 ?
 Ce1  O1   Ce3   83.1(10)       1_655   16_655 ?
 Ce1  O1   Ce3   92.6(9)        1_655   18_545 ?
 Ce1  O1   Ca7   157.9(14)      1_655    1_655 ?
 Ce1  O1   W1    99.4(14)       1_655    2_655 ?
 Ce1  O1   O2    143.4(16)      1_655    2_765 ?
 Ce1  O1   O5    50.4(13)       1_655    1_655 ?
 Ce1  O1   O8    45.2(13)       1_655   12_554 ?
 Ce1  O1   O10   54.5(17)       1_655   12_554 ?
 Ce1  O1   O11   98.3(14)       1_655   16_655 ?
 Ce1  O1   O13   101.2(16)      1_655   12_554 ?
 Ca3  O1   Ca3   153.7(7)      16_655   18_545 ?
 Ca3  O1   Ce3   153.7(7)      16_655   18_545 ?
 Ca3  O1   Ca7   84.7(11)      16_655    1_655 ?
 Ca3  O1   W1    97.0(12)      16_655    2_655 ?
 Ca3  O1   O2    97.5(14)      16_655    2_765 ?
 Ca3  O1   O5    54.9(10)      16_655    1_655 ?
 Ca3  O1   O8    128.3(15)     16_655   12_554 ?
 Ca3  O1   O10   99(2)         16_655   12_554 ?
 Ca3  O1   O11   50.5(10)      16_655   16_655 ?
 Ca3  O1   O13   143.5(17)     16_655   12_554 ?
 Ca3  O1   Ce3   153.7(7)      18_545   16_655 ?
 Ca3  O1   Ca7   90.1(11)      18_545    1_655 ?
 Ca3  O1   W1    109.3(12)     18_545    2_655 ?
 Ca3  O1   O2    101.1(14)     18_545    2_765 ?
 Ca3  O1   O5    102.9(12)     18_545    1_655 ?
 Ca3  O1   O8    52.2(11)      18_545   12_554 ?
 Ca3  O1   O10   99.8(18)      18_545   12_554 ?
 Ca3  O1   O11   155.3(13)     18_545   16_655 ?
 Ca3  O1   O13   62.8(13)      18_545   12_554 ?
 Ce3  O1   Ce3   153.7(7)      16_655   18_545 ?
 Ce3  O1   Ca7   84.7(11)      16_655    1_655 ?
 Ce3  O1   W1    97.0(12)      16_655    2_655 ?
 Ce3  O1   O2    97.5(14)      16_655    2_765 ?
 Ce3  O1   O5    54.9(10)      16_655    1_655 ?
 Ce3  O1   O8    128.3(15)     16_655   12_554 ?
 Ce3  O1   O10   99(2)         16_655   12_554 ?
 Ce3  O1   O11   50.5(10)      16_655   16_655 ?
 Ce3  O1   O13   143.5(17)     16_655   12_554 ?
 Ce3  O1   Ca7   90.1(11)      18_545    1_655 ?
 Ce3  O1   W1    109.3(12)     18_545    2_655 ?
 Ce3  O1   O2    101.1(14)     18_545    2_765 ?
 Ce3  O1   O5    102.9(12)     18_545    1_655 ?
 Ce3  O1   O8    52.2(11)      18_545   12_554 ?
 Ce3  O1   O10   99.8(18)      18_545   12_554 ?
 Ce3  O1   O11   155.3(13)     18_545   16_655 ?
 Ce3  O1   O13   62.8(13)      18_545   12_554 ?
 Ca7  O1   W1    100.4(15)      1_655    2_655 ?
 Ca7  O1   O2    56.7(15)       1_655    2_765 ?
 Ca7  O1   O5    107.7(16)      1_655    1_655 ?
 Ca7  O1   O8    142.4(19)      1_655   12_554 ?
 Ca7  O1   O10   146(3)         1_655   12_554 ?
 Ca7  O1   O11   87.9(14)       1_655   16_655 ?
 Ca7  O1   O13   99.6(20)       1_655   12_554 ?
 W1   O1   O5    136.7(18)      2_655    1_655 ?
 W1   O1   O8    93.4(16)       2_655   12_554 ?
 W1   O1   O10   45.8(19)       2_655   12_554 ?
 W1   O1   O11   47.1(14)       2_655   16_655 ?
 W1   O1   O13   46.5(15)       2_655   12_554 ?
 O2   O1   O5    151.3(18)      2_765    1_655 ?
 O2   O1   O8    123.5(19)      2_765   12_554 ?
 O2   O1   O10   90(2)          2_765   12_554 ?
 O2   O1   O11   57.8(13)       2_765   16_655 ?
 O2   O1   O13   57.9(17)       2_765   12_554 ?
 O5   O1   O8    84.0(17)       1_655   12_554 ?
 O5   O1   O10   101(2)         1_655   12_554 ?
 O5   O1   O11   101.1(15)      1_655   16_655 ?
 O5   O1   O13   149(2)         1_655   12_554 ?
 O8   O1   O10   56.5(18)      12_554   12_554 ?
 O8   O1   O11   125.7(18)     12_554   16_655 ?
 O8   O1   O13   65.8(16)      12_554   12_554 ?
 O10  O1   O11   70(2)         12_554   16_655 ?
 O10  O1   O13   58.6(19)      12_554   12_554 ?
 O11  O1   O13   93.2(17)      16_655   12_554 ?
 Ca2  O2   Ca4   88.5(11)       1_565   10_564 ?
 Ca2  O2   Ca4   91.0(10)       1_565   11_454 ?
 Ca2  O2   Ce4   88.5(11)       1_565   10_564 ?
 Ca2  O2   Ce4   91.0(10)       1_565   11_454 ?
 Ca2  O2   Ca7   174.4(12)      1_565    1_565 ?
 Ca2  O2   W1    96.3(13)       1_565    1_565 ?
 Ca2  O2   O1    138.8(17)      1_565    3_675 ?
 Ca2  O2   O6    61.5(14)       1_565    1_565 ?
 Ca2  O2   O9    54.1(17)       1_565   17_555 ?
 Ca2  O2   O11   101.0(15)      1_565   17_555 ?
 Ca2  O2   O13   96.7(14)       1_565   10_564 ?
 Ce2  O2   Ca4   88.5(11)       1_565   10_564 ?
 Ce2  O2   Ca4   91.0(10)       1_565   11_454 ?
 Ce2  O2   Ce4   88.5(11)       1_565   10_564 ?
 Ce2  O2   Ce4   91.0(10)       1_565   11_454 ?
 Ce2  O2   Ca7   174.4(12)      1_565    1_565 ?
 Ce2  O2   W1    96.3(13)       1_565    1_565 ?
 Ce2  O2   O1    138.8(17)      1_565    3_675 ?
 Ce2  O2   O6    61.5(14)       1_565    1_565 ?
 Ce2  O2   O9    54.1(17)       1_565   17_555 ?
 Ce2  O2   O11   101.0(15)      1_565   17_555 ?
 Ce2  O2   O13   96.7(14)       1_565   10_564 ?
 Ca4  O2   Ca4   152.8(9)      10_564   11_454 ?
 Ca4  O2   Ce4   152.8(9)      10_564   11_454 ?
 Ca4  O2   Ca7   91.0(11)      10_564    1_565 ?
 Ca4  O2   W1    106.2(13)     10_564    1_565 ?
 Ca4  O2   O1    98.0(16)      10_564    3_675 ?
 Ca4  O2   O6    53.9(12)      10_564    1_565 ?
 Ca4  O2   O9    107(2)        10_564   17_555 ?
 Ca4  O2   O11   152.1(18)     10_564   17_555 ?
 Ca4  O2   O13   62.6(13)      10_564   10_564 ?
 Ca4  O2   Ce4   152.8(9)      11_454   10_564 ?
 Ca4  O2   Ca7   86.9(10)      11_454    1_565 ?
 Ca4  O2   W1    100.9(12)     11_454    1_565 ?
 Ca4  O2   O1    100.2(14)     11_454    3_675 ?
 Ca4  O2   O6    102.6(13)     11_454    1_565 ?
 Ca4  O2   O9    94.7(18)      11_454   17_555 ?
 Ca4  O2   O11   54.2(12)      11_454   17_555 ?
 Ca4  O2   O13   144.3(13)     11_454   10_564 ?
 Ce4  O2   Ce4   152.8(9)      10_564   11_454 ?
 Ce4  O2   Ca7   91.0(11)      10_564    1_565 ?
 Ce4  O2   W1    106.2(13)     10_564    1_565 ?
 Ce4  O2   O1    98.0(16)      10_564    3_675 ?
 Ce4  O2   O6    53.9(12)      10_564    1_565 ?
 Ce4  O2   O9    107(2)        10_564   17_555 ?
 Ce4  O2   O11   152.1(18)     10_564   17_555 ?
 Ce4  O2   O13   62.6(13)      10_564   10_564 ?
 Ce4  O2   Ca7   86.9(10)      11_454    1_565 ?
 Ce4  O2   W1    100.9(12)     11_454    1_565 ?
 Ce4  O2   O1    100.2(14)     11_454    3_675 ?
 Ce4  O2   O6    102.6(13)     11_454    1_565 ?
 Ce4  O2   O9    94.7(18)      11_454   17_555 ?
 Ce4  O2   O11   54.2(12)      11_454   17_555 ?
 Ce4  O2   O13   144.3(13)     11_454   10_564 ?
 Ca7  O2   W1    89.2(13)       1_565    1_565 ?
 Ca7  O2   O1    46.8(13)       1_565    3_675 ?
 Ca7  O2   O6    113.9(14)      1_565    1_565 ?
 Ca7  O2   O9    131(2)         1_565   17_555 ?
 Ca7  O2   O11   81.9(16)       1_565   17_555 ?
 Ca7  O2   O13   88.0(14)       1_565   10_564 ?
 W1   O2   O6    147.6(18)      1_565    1_565 ?
 W1   O2   O11   47.1(14)       1_565   17_555 ?
 O1   O2   O6    149.0(20)      3_675    1_565 ?
 O1   O2   O9    85(2)          3_675   17_555 ?
 O1   O2   O11   57.9(16)       3_675   17_555 ?
 O1   O2   O13   53.0(13)       3_675   10_564 ?
 O6   O2   O9    113(3)         1_565   17_555 ?
 O6   O2   O11   153(2)         1_565   17_555 ?
 O6   O2   O13   111.8(17)      1_565   10_564 ?
 O9   O2   O11   61.0(18)      17_555   17_555 ?
 O9   O2   O13   63(2)         17_555   10_564 ?
 O11  O2   O13   90.0(16)      17_555   10_564 ?
 Ca1  O3   Ca1   169.7(11)     10_554   12_454 ?
 Ca1  O3   Ce1   169.7(11)     10_554   12_454 ?
 Ca1  O3   Ca2   94.8(10)      10_554   15_554 ?
 Ca1  O3   Ce2   94.8(10)      10_554   15_554 ?
 Ca1  O3   Ca3   98.9(11)      10_554    2_555 ?
 Ca1  O3   Ce3   98.9(11)      10_554    2_555 ?
 Ca1  O3   W4    87.7(12)      10_554    1_555 ?
 Ca1  O3   O4    116.5(13)     10_554    5_554 ?
 Ca1  O3   O4    61.8(12)      10_554    6_554 ?
 Ca1  O3   O5    138.2(20)     10_554   12_454 ?
 Ca1  O3   O10   50.6(12)      10_554   15_554 ?
 Ca1  O3   Ce1   169.7(11)     12_454   10_554 ?
 Ca1  O3   Ca2   91.7(9)       12_454   15_554 ?
 Ca1  O3   Ce2   91.7(9)       12_454   15_554 ?
 Ca1  O3   Ca3   86.4(10)      12_454    2_555 ?
 Ca1  O3   Ce3   86.4(10)      12_454    2_555 ?
 Ca1  O3   W4    84.4(11)      12_454    1_555 ?
 Ca1  O3   O4    61.4(11)      12_454    5_554 ?
 Ca1  O3   O4    115.4(14)     12_454    6_554 ?
 Ca1  O3   O5    52.1(15)      12_454   12_454 ?
 Ca1  O3   O10   130.0(17)     12_454   15_554 ?
 Ce1  O3   Ce1   169.7(11)     10_554   12_454 ?
 Ce1  O3   Ca2   94.8(10)      10_554   15_554 ?
 Ce1  O3   Ce2   94.8(10)      10_554   15_554 ?
 Ce1  O3   Ca3   98.9(11)      10_554    2_555 ?
 Ce1  O3   Ce3   98.9(11)      10_554    2_555 ?
 Ce1  O3   W4    87.7(12)      10_554    1_555 ?
 Ce1  O3   O4    116.5(13)     10_554    5_554 ?
 Ce1  O3   O4    61.8(12)      10_554    6_554 ?
 Ce1  O3   O5    138.2(20)     10_554   12_454 ?
 Ce1  O3   O10   50.6(12)      10_554   15_554 ?
 Ce1  O3   Ca2   91.7(9)       12_454   15_554 ?
 Ce1  O3   Ce2   91.7(9)       12_454   15_554 ?
 Ce1  O3   Ca3   86.4(10)      12_454    2_555 ?
 Ce1  O3   Ce3   86.4(10)      12_454    2_555 ?
 Ce1  O3   W4    84.4(11)      12_454    1_555 ?
 Ce1  O3   O4    61.4(11)      12_454    5_554 ?
 Ce1  O3   O4    115.4(14)     12_454    6_554 ?
 Ce1  O3   O5    52.1(15)      12_454   12_454 ?
 Ce1  O3   O10   130.0(17)     12_454   15_554 ?
 Ca2  O3   Ca3   108.8(11)     15_554    2_555 ?
 Ca2  O3   Ce3   108.8(11)     15_554    2_555 ?
 Ca2  O3   W4    89.5(11)      15_554    1_555 ?
 Ca2  O3   O4    55.3(10)      15_554    5_554 ?
 Ca2  O3   O4    60.4(13)      15_554    6_554 ?
 Ca2  O3   O5    60.0(15)      15_554   12_454 ?
 Ca2  O3   O10   125.5(16)     15_554   15_554 ?
 Ce2  O3   Ca3   108.8(11)     15_554    2_555 ?
 Ce2  O3   Ce3   108.8(11)     15_554    2_555 ?
 Ce2  O3   W4    89.5(11)      15_554    1_555 ?
 Ce2  O3   O4    55.3(10)      15_554    5_554 ?
 Ce2  O3   O4    60.4(13)      15_554    6_554 ?
 Ce2  O3   O5    60.0(15)      15_554   12_454 ?
 Ce2  O3   O10   125.5(16)     15_554   15_554 ?
 Ca3  O3   W4    159.8(12)      2_555    1_555 ?
 Ca3  O3   O4    141.0(15)      2_555    5_554 ?
 Ca3  O3   O4    154.6(17)      2_555    6_554 ?
 Ca3  O3   O5    64.2(16)       2_555   12_454 ?
 Ca3  O3   O10   52.9(15)       2_555   15_554 ?
 Ce3  O3   W4    159.8(12)      2_555    1_555 ?
 Ce3  O3   O4    141.0(15)      2_555    5_554 ?
 Ce3  O3   O4    154.6(17)      2_555    6_554 ?
 Ce3  O3   O5    64.2(16)       2_555   12_454 ?
 Ce3  O3   O10   52.9(15)       2_555   15_554 ?
 W4   O3   O4    45.1(12)       1_555    5_554 ?
 W4   O3   O5    122(2)         1_555   12_454 ?
 W4   O3   O10   122.9(17)      1_555   15_554 ?
 O4   O3   O4    54.7(12)       5_554    6_554 ?
 O4   O3   O5    78.1(19)       5_554   12_454 ?
 O4   O3   O10   166.0(18)      5_554   15_554 ?
 O4   O3   O5    118(2)         6_554   12_454 ?
 O4   O3   O10   112.2(17)      6_554   15_554 ?
 O5   O3   O10   115(2)        12_454   15_554 ?
 Ca1  O4   Ca2   90.5(9)        8_555   16_555 ?
 Ca1  O4   Ca2   85.8(8)        8_555   17_545 ?
 Ca1  O4   Ce2   90.5(9)        8_555   16_555 ?
 Ca1  O4   Ce2   85.8(8)        8_555   17_545 ?
 Ca1  O4   Ca4   91.3(10)       8_555    3_555 ?
 Ca1  O4   Ce4   91.3(10)       8_555    3_555 ?
 Ca1  O4   W4    83.8(10)       8_555    4_555 ?
 Ca1  O4   O3    58.9(12)       8_555    5_555 ?
 Ca1  O4   O3    55.2(10)       8_555    6_555 ?
 Ca1  O4   O4    122.2(17)      8_555    2_555 ?
 Ca1  O4   O4    116.3(14)      8_555    3_555 ?
 Ca1  O4   O6    50.5(12)       8_555   17_545 ?
 Ca1  O4   O9    116.4(15)      8_555    8_555 ?
 Ce1  O4   Ca2   90.5(9)        8_555   16_555 ?
 Ce1  O4   Ca2   85.8(8)        8_555   17_545 ?
 Ce1  O4   Ce2   90.5(9)        8_555   16_555 ?
 Ce1  O4   Ce2   85.8(8)        8_555   17_545 ?
 Ce1  O4   Ca4   91.3(10)       8_555    3_555 ?
 Ce1  O4   Ce4   91.3(10)       8_555    3_555 ?
 Ce1  O4   W4    83.8(10)       8_555    4_555 ?
 Ce1  O4   O3    58.9(12)       8_555    5_555 ?
 Ce1  O4   O3    55.2(10)       8_555    6_555 ?
 Ce1  O4   O4    122.2(17)      8_555    2_555 ?
 Ce1  O4   O4    116.3(14)      8_555    3_555 ?
 Ce1  O4   O6    50.5(12)       8_555   17_545 ?
 Ce1  O4   O9    116.4(15)      8_555    8_555 ?
 Ca2  O4   Ca2   175.5(8)      16_555   17_545 ?
 Ca2  O4   Ce2   175.5(8)      16_555   17_545 ?
 Ca2  O4   Ca4   100.4(10)     16_555    3_555 ?
 Ca2  O4   Ce4   100.4(10)     16_555    3_555 ?
 Ca2  O4   W4    92.1(10)      16_555    4_555 ?
 Ca2  O4   O3    56.2(11)      16_555    5_555 ?
 Ca2  O4   O3    122.7(12)     16_555    6_555 ?
 Ca2  O4   O4    64.8(14)      16_555    2_555 ?
 Ca2  O4   O4    124.7(13)     16_555    3_555 ?
 Ca2  O4   O6    122.1(17)     16_555   17_545 ?
 Ca2  O4   O9    53.7(12)      16_555    8_555 ?
 Ca2  O4   Ce2   175.5(8)      17_545   16_555 ?
 Ca2  O4   Ca4   82.3(9)       17_545    3_555 ?
 Ca2  O4   Ce4   82.3(9)       17_545    3_555 ?
 Ca2  O4   W4    84.9(10)      17_545    4_555 ?
 Ca2  O4   O3    119.5(13)     17_545    5_555 ?
 Ca2  O4   O3    52.9(9)       17_545    6_555 ?
 Ca2  O4   O4    115.1(17)     17_545    2_555 ?
 Ca2  O4   O4    55.2(12)      17_545    3_555 ?
 Ca2  O4   O6    57.0(12)      17_545   17_545 ?
 Ca2  O4   O9    130.5(16)     17_545    8_555 ?
 Ce2  O4   Ce2   175.5(8)      16_555   17_545 ?
 Ce2  O4   Ca4   100.4(10)     16_555    3_555 ?
 Ce2  O4   Ce4   100.4(10)     16_555    3_555 ?
 Ce2  O4   W4    92.1(10)      16_555    4_555 ?
 Ce2  O4   O3    56.2(11)      16_555    5_555 ?
 Ce2  O4   O3    122.7(12)     16_555    6_555 ?
 Ce2  O4   O4    64.8(14)      16_555    2_555 ?
 Ce2  O4   O4    124.7(13)     16_555    3_555 ?
 Ce2  O4   O6    122.1(17)     16_555   17_545 ?
 Ce2  O4   O9    53.7(12)      16_555    8_555 ?
 Ce2  O4   Ca4   82.3(9)       17_545    3_555 ?
 Ce2  O4   Ce4   82.3(9)       17_545    3_555 ?
 Ce2  O4   W4    84.9(10)      17_545    4_555 ?
 Ce2  O4   O3    119.5(13)     17_545    5_555 ?
 Ce2  O4   O3    52.9(9)       17_545    6_555 ?
 Ce2  O4   O4    115.1(17)     17_545    2_555 ?
 Ce2  O4   O4    55.2(12)      17_545    3_555 ?
 Ce2  O4   O6    57.0(12)      17_545   17_545 ?
 Ce2  O4   O9    130.5(16)     17_545    8_555 ?
 Ca4  O4   W4    166.6(12)      3_555    4_555 ?
 Ca4  O4   O3    138.5(17)      3_555    5_555 ?
 Ca4  O4   O3    121.8(14)      3_555    6_555 ?
 Ca4  O4   O4    141.8(20)      3_555    2_555 ?
 Ca4  O4   O4    124.3(16)      3_555    3_555 ?
 Ca4  O4   O6    50.5(13)       3_555   17_545 ?
 Ca4  O4   O9    55.5(15)       3_555    8_555 ?
 Ce4  O4   W4    166.6(12)      3_555    4_555 ?
 Ce4  O4   O3    138.5(17)      3_555    5_555 ?
 Ce4  O4   O3    121.8(14)      3_555    6_555 ?
 Ce4  O4   O4    141.8(20)      3_555    2_555 ?
 Ce4  O4   O4    124.3(16)      3_555    3_555 ?
 Ce4  O4   O6    50.5(13)       3_555   17_545 ?
 Ce4  O4   O9    55.5(15)       3_555    8_555 ?
 W4   O4   O3    47.3(12)       4_555    5_555 ?
 W4   O4   O3    45.7(12)       4_555    6_555 ?
 W4   O4   O4    48.9(15)       4_555    2_555 ?
 W4   O4   O4    48.9(12)       4_555    3_555 ?
 W4   O4   O6    118.3(19)      4_555   17_545 ?
 W4   O4   O9    137.7(17)      4_555    8_555 ?
 O3   O4   O3    66.6(12)       5_555    6_555 ?
 O3   O4   O4    64.2(16)       5_555    2_555 ?
 O3   O4   O4    96.1(15)       5_555    3_555 ?
 O3   O4   O6    109(2)         5_555   17_545 ?
 O3   O4   O9    109.6(17)      5_555    8_555 ?
 O3   O4   O4    94.2(18)       6_555    2_555 ?
 O3   O4   O4    61.1(13)       6_555    3_555 ?
 O3   O4   O6    72.9(16)       6_555   17_545 ?
 O3   O4   O9    171.6(18)      6_555    8_555 ?
 O4   O4   O4    60.0(16)       2_555    3_555 ?
 O4   O4   O6    167(3)         2_555   17_545 ?
 O4   O4   O9    90.6(20)       2_555    8_555 ?
 O4   O4   O6    112(2)         3_555   17_545 ?
 O4   O4   O9    127.3(18)      3_555    8_555 ?
 O6   O4   O9    102(2)        17_545    8_555 ?
 Ca1  O5   Ca2   104.5(11)      1_555   11_554 ?
 Ca1  O5   Ce2   104.5(11)      1_555   11_554 ?
 Ca1  O5   Ca3   92.3(11)       1_555   16_555 ?
 Ca1  O5   Ce3   92.3(11)       1_555   16_555 ?
 Ca1  O5   W2    118.5(12)      1_555    1_555 ?
 Ca1  O5   O1    59.9(15)       1_555    1_455 ?
 Ca1  O5   O3    71.1(15)       1_555   18_555 ?
 Ca1  O5   O5    86.6(13)       1_555    2_555 ?
 Ca1  O5   O5    145.1(19)      1_555    3_555 ?
 Ca1  O5   O7    142.1(19)      1_555    1_555 ?
 Ca1  O5   O7    80.3(14)       1_555    2_555 ?
 Ce1  O5   Ca2   104.5(11)      1_555   11_554 ?
 Ce1  O5   Ce2   104.5(11)      1_555   11_554 ?
 Ce1  O5   Ca3   92.3(11)       1_555   16_555 ?
 Ce1  O5   Ce3   92.3(11)       1_555   16_555 ?
 Ce1  O5   W2    118.5(12)      1_555    1_555 ?
 Ce1  O5   O1    59.9(15)       1_555    1_455 ?
 Ce1  O5   O3    71.1(15)       1_555   18_555 ?
 Ce1  O5   O5    86.6(13)       1_555    2_555 ?
 Ce1  O5   O5    145.1(19)      1_555    3_555 ?
 Ce1  O5   O7    142.1(19)      1_555    1_555 ?
 Ce1  O5   O7    80.3(14)       1_555    2_555 ?
 Ca2  O5   Ca3   102.6(8)      11_554   16_555 ?
 Ca2  O5   Ce3   102.6(8)      11_554   16_555 ?
 Ca2  O5   W2    101.0(9)      11_554    1_555 ?
 Ca2  O5   O1    153.1(16)     11_554    1_455 ?
 Ca2  O5   O3    60.9(11)      11_554   18_555 ?
 Ca2  O5   O5    133.0(12)     11_554    2_555 ?
 Ca2  O5   O5    106.0(13)     11_554    3_555 ?
 Ca2  O5   O7    57.2(12)      11_554    1_555 ?
 Ca2  O5   O7    79.5(12)      11_554    2_555 ?
 Ce2  O5   Ca3   102.6(8)      11_554   16_555 ?
 Ce2  O5   Ce3   102.6(8)      11_554   16_555 ?
 Ce2  O5   W2    101.0(9)      11_554    1_555 ?
 Ce2  O5   O1    153.1(16)     11_554    1_455 ?
 Ce2  O5   O3    60.9(11)      11_554   18_555 ?
 Ce2  O5   O5    133.0(12)     11_554    2_555 ?
 Ce2  O5   O5    106.0(13)     11_554    3_555 ?
 Ce2  O5   O7    57.2(12)      11_554    1_555 ?
 Ce2  O5   O7    79.5(12)      11_554    2_555 ?
 Ca3  O5   W2    134.4(10)     16_555    1_555 ?
 Ca3  O5   O1    59.7(11)      16_555    1_455 ?
 Ca3  O5   O3    55.2(11)      16_555   18_555 ?
 Ca3  O5   O5    122.8(11)     16_555    2_555 ?
 Ca3  O5   O5    97.3(13)      16_555    3_555 ?
 Ca3  O5   O7    122.6(14)     16_555    1_555 ?
 Ca3  O5   O7    172.6(15)     16_555    2_555 ?
 Ce3  O5   W2    134.4(10)     16_555    1_555 ?
 Ce3  O5   O1    59.7(11)      16_555    1_455 ?
 Ce3  O5   O3    55.2(11)      16_555   18_555 ?
 Ce3  O5   O5    122.8(11)     16_555    2_555 ?
 Ce3  O5   O5    97.3(13)      16_555    3_555 ?
 Ce3  O5   O7    122.6(14)     16_555    1_555 ?
 Ce3  O5   O7    172.6(15)     16_555    2_555 ?
 W2   O5   O1    105.8(18)      1_555    1_455 ?
 W2   O5   O3    161.8(16)      1_555   18_555 ?
 W2   O5   O7    47.8(13)       1_555    1_555 ?
 W2   O5   O7    51.0(13)       1_555    2_555 ?
 O1   O5   O3    92.4(15)       1_455   18_555 ?
 O1   O5   O5    71.2(13)       1_455    2_555 ?
 O1   O5   O5    96.8(19)       1_455    3_555 ?
 O1   O5   O7    148(2)         1_455    1_555 ?
 O1   O5   O7    115.7(18)      1_455    2_555 ?
 O3   O5   O5    157.1(16)     18_555    2_555 ?
 O3   O5   O5    140.2(19)     18_555    3_555 ?
 O3   O5   O7    114.7(18)     18_555    1_555 ?
 O3   O5   O7    121.5(17)     18_555    2_555 ?
 O5   O5   O5    60.0(14)       2_555    3_555 ?
 O5   O5   O7    86.0(15)       2_555    1_555 ?
 O5   O5   O7    57.1(12)       2_555    2_555 ?
 O5   O5   O7    52.2(14)       3_555    1_555 ?
 O5   O5   O7    88.8(18)       3_555    2_555 ?
 O7   O5   O7    64.6(17)       1_555    2_555 ?
 Ca1  O6   Ca2   95.3(10)      18_555    1_555 ?
 Ca1  O6   Ce2   95.3(10)      18_555    1_555 ?
 Ca1  O6   Ca4   106.2(9)      18_555   10_554 ?
 Ca1  O6   Ce4   106.2(9)      18_555   10_554 ?
 Ca1  O6   W3    97.7(9)       18_555    1_555 ?
 Ca1  O6   O2    144.1(15)     18_555    1_545 ?
 Ca1  O6   O4    63.9(10)      18_555   11_554 ?
 Ca1  O6   O6    117.8(13)     18_555    2_555 ?
 Ca1  O6   O6    130.0(12)     18_555    3_555 ?
 Ca1  O6   O8    49.6(11)      18_555    1_555 ?
 Ce1  O6   Ca2   95.3(10)      18_555    1_555 ?
 Ce1  O6   Ce2   95.3(10)      18_555    1_555 ?
 Ce1  O6   Ca4   106.2(9)      18_555   10_554 ?
 Ce1  O6   Ce4   106.2(9)      18_555   10_554 ?
 Ce1  O6   W3    97.7(9)       18_555    1_555 ?
 Ce1  O6   O2    144.1(15)     18_555    1_545 ?
 Ce1  O6   O4    63.9(10)      18_555   11_554 ?
 Ce1  O6   O6    117.8(13)     18_555    2_555 ?
 Ce1  O6   O6    130.0(12)     18_555    3_555 ?
 Ce1  O6   O8    49.6(11)      18_555    1_555 ?
 Ca2  O6   Ca4   86.0(10)       1_555   10_554 ?
 Ca2  O6   Ce4   86.0(10)       1_555   10_554 ?
 Ca2  O6   W3    109.2(11)      1_555    1_555 ?
 Ca2  O6   O2    56.2(13)       1_555    1_545 ?
 Ca2  O6   O4    58.4(11)       1_555   11_554 ?
 Ca2  O6   O6    136.5(17)      1_555    2_555 ?
 Ca2  O6   O6    77.4(12)       1_555    3_555 ?
 Ca2  O6   O8    124.6(16)      1_555    1_555 ?
 Ce2  O6   Ca4   86.0(10)       1_555   10_554 ?
 Ce2  O6   Ce4   86.0(10)       1_555   10_554 ?
 Ce2  O6   W3    109.2(11)      1_555    1_555 ?
 Ce2  O6   O2    56.2(13)       1_555    1_545 ?
 Ce2  O6   O4    58.4(11)       1_555   11_554 ?
 Ce2  O6   O6    136.5(17)      1_555    2_555 ?
 Ce2  O6   O6    77.4(12)       1_555    3_555 ?
 Ce2  O6   O8    124.6(16)      1_555    1_555 ?
 Ca4  O6   W3    150.4(10)     10_554    1_555 ?
 Ca4  O6   O2    55.5(12)      10_554    1_545 ?
 Ca4  O6   O4    55.3(11)      10_554   11_554 ?
 Ca4  O6   O6    108.5(13)     10_554    2_555 ?
 Ca4  O6   O6    122.2(13)     10_554    3_555 ?
 Ca4  O6   O8    138.2(14)     10_554    1_555 ?
 Ce4  O6   W3    150.4(10)     10_554    1_555 ?
 Ce4  O6   O2    55.5(12)      10_554    1_545 ?
 Ce4  O6   O4    55.3(11)      10_554   11_554 ?
 Ce4  O6   O6    108.5(13)     10_554    2_555 ?
 Ce4  O6   O6    122.2(13)     10_554    3_555 ?
 Ce4  O6   O8    138.2(14)     10_554    1_555 ?
 W3   O6   O2    111.5(17)      1_555    1_545 ?
 W3   O6   O4    154.2(15)      1_555   11_554 ?
 W3   O6   O8    52.2(12)       1_555    1_555 ?
 O2   O6   O4    81.4(14)       1_545   11_554 ?
 O2   O6   O6    98.0(19)       1_545    2_555 ?
 O2   O6   O6    69.6(14)       1_545    3_555 ?
 O2   O6   O8    164(2)         1_545    1_555 ?
 O4   O6   O6    160.7(18)     11_554    2_555 ?
 O4   O6   O6    135.6(15)     11_554    3_555 ?
 O4   O6   O8    113.4(16)     11_554    1_555 ?
 O6   O6   O6    60.0(15)       2_555    3_555 ?
 O6   O6   O8    70.4(14)       2_555    1_555 ?
 O6   O6   O8    94.2(15)       3_555    1_555 ?
 Ca2  O7   Ca4   96.4(10)      11_554   13_544 ?
 Ca2  O7   Ce4   96.4(10)      11_554   13_544 ?
 Ca2  O7   Ca5   102.0(9)      11_554    1_555 ?
 Ca2  O7   Ce5   102.0(9)      11_554    1_555 ?
 Ca2  O7   W2    100.1(10)     11_554    1_555 ?
 Ca2  O7   O5    58.2(12)      11_554    1_555 ?
 Ca2  O7   O5    124.0(14)     11_554    3_555 ?
 Ca2  O7   O7    75.2(14)      11_554    2_555 ?
 Ca2  O7   O7    135.1(12)     11_554    3_555 ?
 Ca2  O7   O9    139(2)        11_554    3_555 ?
 Ce2  O7   Ca4   96.4(10)      11_554   13_544 ?
 Ce2  O7   Ce4   96.4(10)      11_554   13_544 ?
 Ce2  O7   Ca5   102.0(9)      11_554    1_555 ?
 Ce2  O7   Ce5   102.0(9)      11_554    1_555 ?
 Ce2  O7   W2    100.1(10)     11_554    1_555 ?
 Ce2  O7   O5    58.2(12)      11_554    1_555 ?
 Ce2  O7   O5    124.0(14)     11_554    3_555 ?
 Ce2  O7   O7    75.2(14)      11_554    2_555 ?
 Ce2  O7   O7    135.1(12)     11_554    3_555 ?
 Ce2  O7   O9    139(2)        11_554    3_555 ?
 Ca4  O7   Ca5   90.6(9)       13_544    1_555 ?
 Ca4  O7   Ce5   90.6(9)       13_544    1_555 ?
 Ca4  O7   W2    163.4(12)     13_544    1_555 ?
 Ca4  O7   O5    147.5(18)     13_544    1_555 ?
 Ca4  O7   O5    118.7(14)     13_544    3_555 ?
 Ca4  O7   O7    143.6(19)     13_544    2_555 ?
 Ca4  O7   O7    121.3(14)     13_544    3_555 ?
 Ca4  O7   O9    54.4(13)      13_544    3_555 ?
 Ce4  O7   Ca5   90.6(9)       13_544    1_555 ?
 Ce4  O7   Ce5   90.6(9)       13_544    1_555 ?
 Ce4  O7   W2    163.4(12)     13_544    1_555 ?
 Ce4  O7   O5    147.5(18)     13_544    1_555 ?
 Ce4  O7   O5    118.7(14)     13_544    3_555 ?
 Ce4  O7   O7    143.6(19)     13_544    2_555 ?
 Ce4  O7   O7    121.3(14)     13_544    3_555 ?
 Ce4  O7   O9    54.4(13)      13_544    3_555 ?
 Ca5  O7   W2    88.5(11)       1_555    1_555 ?
 Ca5  O7   O5    112.9(14)      1_555    1_555 ?
 Ca5  O7   O5    118.4(14)      1_555    3_555 ?
 Ca5  O7   O7    58.1(13)       1_555    2_555 ?
 Ca5  O7   O7    58.1(10)       1_555    3_555 ?
 Ca5  O7   O9    56.3(15)       1_555    3_555 ?
 Ce5  O7   W2    88.5(11)       1_555    1_555 ?
 Ce5  O7   O5    112.9(14)      1_555    1_555 ?
 Ce5  O7   O5    118.4(14)      1_555    3_555 ?
 Ce5  O7   O7    58.1(13)       1_555    2_555 ?
 Ce5  O7   O7    58.1(10)       1_555    3_555 ?
 Ce5  O7   O9    56.3(15)       1_555    3_555 ?
 W2   O7   O5    45.7(13)       1_555    1_555 ?
 W2   O7   O5    48.6(13)       1_555    3_555 ?
 W2   O7   O7    45.6(14)       1_555    2_555 ?
 W2   O7   O7    45.6(11)       1_555    3_555 ?
 W2   O7   O9    112(2)         1_555    3_555 ?
 O5   O7   O5    70.6(16)       1_555    3_555 ?
 O5   O7   O7    55.0(15)       1_555    2_555 ?
 O5   O7   O7    90.7(15)       1_555    3_555 ?
 O5   O7   O9    158(2)         1_555    3_555 ?
 O5   O7   O7    94.2(19)       3_555    2_555 ?
 O5   O7   O7    60.5(13)       3_555    3_555 ?
 O5   O7   O9    96.6(17)       3_555    3_555 ?
 O7   O7   O7    60.0(15)       2_555    3_555 ?
 O7   O7   O9    110(2)         2_555    3_555 ?
 O7   O7   O9    67.1(16)       3_555    3_555 ?
 Ca1  O8   Ca3   107.6(11)     18_555    7_455 ?
 Ca1  O8   Ce3   107.6(11)     18_555    7_455 ?
 Ca1  O8   Ca6   119.8(10)     18_555    1_555 ?
 Ca1  O8   Ce6   119.8(10)     18_555    1_555 ?
 Ca1  O8   W3    101.4(10)     18_555    1_555 ?
 Ca1  O8   O1    59.8(13)      18_555   18_445 ?
 Ca1  O8   O6    60.8(12)      18_555    1_555 ?
 Ca1  O8   O8    146.3(14)     18_555    2_555 ?
 Ca1  O8   O8    89.3(14)      18_555    3_555 ?
 Ca1  O8   O10   59.3(16)      18_555    1_555 ?
 Ca1  O8   O10   156(2)        18_555    2_555 ?
 Ca1  O8   O13   100.3(14)     18_555    1_555 ?
 Ce1  O8   Ca3   107.6(11)     18_555    7_455 ?
 Ce1  O8   Ce3   107.6(11)     18_555    7_455 ?
 Ce1  O8   Ca6   119.8(10)     18_555    1_555 ?
 Ce1  O8   Ce6   119.8(10)     18_555    1_555 ?
 Ce1  O8   W3    101.4(10)     18_555    1_555 ?
 Ce1  O8   O1    59.8(13)      18_555   18_445 ?
 Ce1  O8   O6    60.8(12)      18_555    1_555 ?
 Ce1  O8   O8    146.3(14)     18_555    2_555 ?
 Ce1  O8   O8    89.3(14)      18_555    3_555 ?
 Ce1  O8   O10   59.3(16)      18_555    1_555 ?
 Ce1  O8   O10   156(2)        18_555    2_555 ?
 Ce1  O8   O13   100.3(14)     18_555    1_555 ?
 Ca3  O8   Ca6   93.6(10)       7_455    1_555 ?
 Ca3  O8   Ce6   93.6(10)       7_455    1_555 ?
 Ca3  O8   W3    143.6(11)      7_455    1_555 ?
 Ca3  O8   O1    54.2(11)       7_455   18_445 ?
 Ca3  O8   O6    140.1(17)      7_455    1_555 ?
 Ca3  O8   O8    106.0(14)      7_455    2_555 ?
 Ca3  O8   O8    149.9(19)      7_455    3_555 ?
 Ca3  O8   O10   101(2)         7_455    1_555 ?
 Ca3  O8   O10   52.4(14)       7_455    2_555 ?
 Ca3  O8   O13   56.6(12)       7_455    1_555 ?
 Ce3  O8   Ca6   93.6(10)       7_455    1_555 ?
 Ce3  O8   Ce6   93.6(10)       7_455    1_555 ?
 Ce3  O8   W3    143.6(11)      7_455    1_555 ?
 Ce3  O8   O1    54.2(11)       7_455   18_445 ?
 Ce3  O8   O6    140.1(17)      7_455    1_555 ?
 Ce3  O8   O8    106.0(14)      7_455    2_555 ?
 Ce3  O8   O8    149.9(19)      7_455    3_555 ?
 Ce3  O8   O10   101(2)         7_455    1_555 ?
 Ce3  O8   O10   52.4(14)       7_455    2_555 ?
 Ce3  O8   O13   56.6(12)       7_455    1_555 ?
 Ca6  O8   W3    90.6(10)       1_555    1_555 ?
 Ca6  O8   O1    95.6(13)       1_555   18_445 ?
 Ca6  O8   O6    125.9(13)      1_555    1_555 ?
 Ca6  O8   O8    56.4(10)       1_555    2_555 ?
 Ca6  O8   O8    56.4(13)       1_555    3_555 ?
 Ca6  O8   O10   61.5(16)       1_555    1_555 ?
 Ca6  O8   O10   57.3(16)       1_555    2_555 ?
 Ca6  O8   O13   47.8(10)       1_555    1_555 ?
 Ce6  O8   W3    90.6(10)       1_555    1_555 ?
 Ce6  O8   O1    95.6(13)       1_555   18_445 ?
 Ce6  O8   O6    125.9(13)      1_555    1_555 ?
 Ce6  O8   O8    56.4(10)       1_555    2_555 ?
 Ce6  O8   O8    56.4(13)       1_555    3_555 ?
 Ce6  O8   O10   61.5(16)       1_555    1_555 ?
 Ce6  O8   O10   57.3(16)       1_555    2_555 ?
 Ce6  O8   O13   47.8(10)       1_555    1_555 ?
 W3   O8   O1    160.8(17)      1_555   18_445 ?
 W3   O8   O8    48.7(10)       1_555    2_555 ?
 W3   O8   O8    48.7(13)       1_555    3_555 ?
 W3   O8   O10   112.3(19)      1_555    1_555 ?
 W3   O8   O10   102.0(20)      1_555    2_555 ?
 W3   O8   O13   138.4(16)      1_555    1_555 ?
 O1   O8   O6    118.8(18)     18_445    1_555 ?
 O1   O8   O8    147.0(16)     18_445    2_555 ?
 O1   O8   O8    121.9(20)     18_445    3_555 ?
 O1   O8   O10   56.4(18)      18_445    1_555 ?
 O1   O8   O10   96.6(17)      18_445    2_555 ?
 O1   O8   O13   50.5(11)      18_445    1_555 ?
 O6   O8   O8    93.4(14)       1_555    2_555 ?
 O6   O8   O8    69.8(15)       1_555    3_555 ?
 O6   O8   O10   102.7(19)      1_555    1_555 ?
 O6   O8   O10   142(2)         1_555    2_555 ?
 O6   O8   O13   155.7(18)      1_555    1_555 ?
 O8   O8   O8    60.0(15)       2_555    3_555 ?
 O8   O8   O10   112(2)         2_555    1_555 ?
 O8   O8   O10   55.0(15)       2_555    2_555 ?
 O8   O8   O13   97.1(13)       2_555    1_555 ?
 O8   O8   O10   65.6(17)       3_555    1_555 ?
 O8   O8   O10   104(2)         3_555    2_555 ?
 O8   O8   O13   96.7(17)       3_555    1_555 ?
 O10  O8   O10   108(3)         1_555    2_555 ?
 O10  O8   O13   53.0(17)       1_555    1_555 ?
 O10  O8   O13   59.5(15)       2_555    1_555 ?
 Ca2  O9   Ca4   102.0(14)     11_554   14_554 ?
 Ca2  O9   Ce4   102.0(14)     11_554   14_554 ?
 Ca2  O9   Ca5   102.3(12)     11_554    1_555 ?
 Ca2  O9   Ce5   102.3(12)     11_554    1_555 ?
 Ca2  O9   W1    106.5(14)     11_554   11_554 ?
 Ca2  O9   O2    58.7(16)      11_554   11_444 ?
 Ca2  O9   O4    55.9(15)      11_554   15_554 ?
 Ca2  O9   O7    72.4(12)      11_554    2_555 ?
 Ca2  O9   O10   147.4(17)     11_554   15_554 ?
 Ca2  O9   O11   103.4(18)     11_554    1_555 ?
 Ca2  O9   O11   145.1(16)     11_554    2_555 ?
 Ca2  O9   O13   95.3(14)      11_554   15_554 ?
 Ce2  O9   Ca4   102.0(14)     11_554   14_554 ?
 Ce2  O9   Ce4   102.0(14)     11_554   14_554 ?
 Ce2  O9   Ca5   102.3(12)     11_554    1_555 ?
 Ce2  O9   Ce5   102.3(12)     11_554    1_555 ?
 Ce2  O9   W1    106.5(14)     11_554   11_554 ?
 Ce2  O9   O2    58.7(16)      11_554   11_444 ?
 Ce2  O9   O4    55.9(15)      11_554   15_554 ?
 Ce2  O9   O7    72.4(12)      11_554    2_555 ?
 Ce2  O9   O10   147.4(17)     11_554   15_554 ?
 Ce2  O9   O11   103.4(18)     11_554    1_555 ?
 Ce2  O9   O11   145.1(16)     11_554    2_555 ?
 Ce2  O9   O13   95.3(14)      11_554   15_554 ?
 Ca4  O9   Ca5   88.7(14)      14_554    1_555 ?
 Ca4  O9   Ce5   88.7(14)      14_554    1_555 ?
 Ca4  O9   W1    147.3(16)     14_554   11_554 ?
 Ca4  O9   O2    159(2)        14_554   11_444 ?
 Ca4  O9   O4    55.1(16)      14_554   15_554 ?
 Ca4  O9   O7    52.6(14)      14_554    2_555 ?
 Ca4  O9   O10   103.8(19)     14_554   15_554 ?
 Ca4  O9   O11   139(2)        14_554    1_555 ?
 Ca4  O9   O11   55.3(15)      14_554    2_555 ?
 Ca4  O9   O13   122.7(17)     14_554   15_554 ?
 Ce4  O9   Ca5   88.7(14)      14_554    1_555 ?
 Ce4  O9   Ce5   88.7(14)      14_554    1_555 ?
 Ce4  O9   W1    147.3(16)     14_554   11_554 ?
 Ce4  O9   O2    159(2)        14_554   11_444 ?
 Ce4  O9   O4    55.1(16)      14_554   15_554 ?
 Ce4  O9   O7    52.6(14)      14_554    2_555 ?
 Ce4  O9   O10   103.8(19)     14_554   15_554 ?
 Ce4  O9   O11   139(2)        14_554    1_555 ?
 Ce4  O9   O11   55.3(15)      14_554    2_555 ?
 Ce4  O9   O13   122.7(17)     14_554   15_554 ?
 Ca5  O9   W1    100.3(14)      1_555   11_554 ?
 Ca5  O9   O2    103.0(18)      1_555   11_444 ?
 Ca5  O9   O4    124.1(17)      1_555   15_554 ?
 Ca5  O9   O7    55.4(12)       1_555    2_555 ?
 Ca5  O9   O10   97.7(15)       1_555   15_554 ?
 Ca5  O9   O11   55.2(16)       1_555    1_555 ?
 Ca5  O9   O11   56.1(14)       1_555    2_555 ?
 Ca5  O9   O13   139.8(14)      1_555   15_554 ?
 Ce5  O9   W1    100.3(14)      1_555   11_554 ?
 Ce5  O9   O2    103.0(18)      1_555   11_444 ?
 Ce5  O9   O4    124.1(17)      1_555   15_554 ?
 Ce5  O9   O7    55.4(12)       1_555    2_555 ?
 Ce5  O9   O10   97.7(15)       1_555   15_554 ?
 Ce5  O9   O11   55.2(16)       1_555    1_555 ?
 Ce5  O9   O11   56.1(14)       1_555    2_555 ?
 Ce5  O9   O13   139.8(14)      1_555   15_554 ?
 W1   O9   O2    48.2(18)      11_554   11_444 ?
 W1   O9   O4    134(2)        11_554   15_554 ?
 W1   O9   O7    153.2(18)     11_554    2_555 ?
 W1   O9   O11   46.4(18)      11_554    1_555 ?
 W1   O9   O11   104.4(18)     11_554    2_555 ?
 O2   O9   O4    104(2)        11_444   15_554 ?
 O2   O9   O7    121(2)        11_444    2_555 ?
 O2   O9   O10   92(2)         11_444   15_554 ?
 O2   O9   O11   59.7(19)      11_444    1_555 ?
 O2   O9   O11   146(2)        11_444    2_555 ?
 O2   O9   O13   56.9(17)      11_444   15_554 ?
 O4   O9   O7    68.7(14)      15_554    2_555 ?
 O4   O9   O10   128.8(20)     15_554   15_554 ?
 O4   O9   O11   159(2)        15_554    1_555 ?
 O4   O9   O11   110.4(17)     15_554    2_555 ?
 O4   O9   O13   95.7(17)      15_554   15_554 ?
 O7   O9   O10   139.9(18)      2_555   15_554 ?
 O7   O9   O11   107.1(20)      2_555    1_555 ?
 O7   O9   O11   72.7(14)       2_555    2_555 ?
 O7   O9   O13   163.8(16)      2_555   15_554 ?
 O10  O9   O11   68.0(20)      15_554    1_555 ?
 O10  O9   O11   67.3(16)      15_554    2_555 ?
 O10  O9   O13   53.8(13)      15_554   15_554 ?
 O11  O9   O11   86(2)          1_555    2_555 ?
 O11  O9   O13   85.7(18)       1_555   15_554 ?
 O11  O9   O13   119.0(16)      2_555   15_554 ?
 Ca1  O10  Ca3   104.3(14)     18_555    9_555 ?
 Ca1  O10  Ce3   104.3(14)     18_555    9_555 ?
 Ca1  O10  Ca6   106.0(12)     18_555    1_555 ?
 Ca1  O10  Ce6   106.0(12)     18_555    1_555 ?
 Ca1  O10  W1    110.1(14)     18_555   16_555 ?
 Ca1  O10  O1    62.2(17)      18_555   18_445 ?
 Ca1  O10  O3    58.9(16)      18_555    8_555 ?
 Ca1  O10  O8    50.1(15)      18_555    1_555 ?
 Ca1  O10  O8    80.9(13)      18_555    3_555 ?
 Ca1  O10  O9    150.6(17)     18_555    8_555 ?
 Ca1  O10  O13   107.1(19)     18_555    1_555 ?
 Ca1  O10  O13   141.4(16)     18_555    3_555 ?
 Ce1  O10  Ca3   104.3(14)     18_555    9_555 ?
 Ce1  O10  Ce3   104.3(14)     18_555    9_555 ?
 Ce1  O10  Ca6   106.0(12)     18_555    1_555 ?
 Ce1  O10  Ce6   106.0(12)     18_555    1_555 ?
 Ce1  O10  W1    110.1(14)     18_555   16_555 ?
 Ce1  O10  O1    62.2(17)      18_555   18_445 ?
 Ce1  O10  O3    58.9(16)      18_555    8_555 ?
 Ce1  O10  O8    50.1(15)      18_555    1_555 ?
 Ce1  O10  O8    80.9(13)      18_555    3_555 ?
 Ce1  O10  O9    150.6(17)     18_555    8_555 ?
 Ce1  O10  O13   107.1(19)     18_555    1_555 ?
 Ce1  O10  O13   141.4(16)     18_555    3_555 ?
 Ca3  O10  Ca6   90.4(14)       9_555    1_555 ?
 Ca3  O10  Ce6   90.4(14)       9_555    1_555 ?
 Ca3  O10  W1    141.2(16)      9_555   16_555 ?
 Ca3  O10  O1    165(3)         9_555   18_445 ?
 Ca3  O10  O3    50.4(16)       9_555    8_555 ?
 Ca3  O10  O8    110(2)         9_555    1_555 ?
 Ca3  O10  O8    52.4(15)       9_555    3_555 ?
 Ca3  O10  O9    98.9(19)       9_555    8_555 ?
 Ca3  O10  O13   136(2)         9_555    1_555 ?
 Ca3  O10  O13   57.2(15)       9_555    3_555 ?
 Ce3  O10  Ca6   90.4(14)       9_555    1_555 ?
 Ce3  O10  Ce6   90.4(14)       9_555    1_555 ?
 Ce3  O10  W1    141.2(16)      9_555   16_555 ?
 Ce3  O10  O1    165(3)         9_555   18_445 ?
 Ce3  O10  O3    50.4(16)       9_555    8_555 ?
 Ce3  O10  O8    110(2)         9_555    1_555 ?
 Ce3  O10  O8    52.4(15)       9_555    3_555 ?
 Ce3  O10  O9    98.9(19)       9_555    8_555 ?
 Ce3  O10  O13   136(2)         9_555    1_555 ?
 Ce3  O10  O13   57.2(15)       9_555    3_555 ?
 Ca6  O10  W1    96.8(14)       1_555   16_555 ?
 Ca6  O10  O1    99.6(18)       1_555   18_445 ?
 Ca6  O10  O3    121.5(18)      1_555    8_555 ?
 Ca6  O10  O8    56.7(15)       1_555    1_555 ?
 Ca6  O10  O8    53.1(12)       1_555    3_555 ?
 Ca6  O10  O9    91.6(15)       1_555    8_555 ?
 Ca6  O10  O13   51.9(16)       1_555    1_555 ?
 Ca6  O10  O13   47.5(13)       1_555    3_555 ?
 Ce6  O10  W1    96.8(14)       1_555   16_555 ?
 Ce6  O10  O1    99.6(18)       1_555   18_445 ?
 Ce6  O10  O3    121.5(18)      1_555    8_555 ?
 Ce6  O10  O8    56.7(15)       1_555    1_555 ?
 Ce6  O10  O8    53.1(12)       1_555    3_555 ?
 Ce6  O10  O9    91.6(15)       1_555    8_555 ?
 Ce6  O10  O13   51.9(16)       1_555    1_555 ?
 Ce6  O10  O13   47.5(13)       1_555    3_555 ?
 W1   O10  O1    49.1(19)      16_555   18_445 ?
 W1   O10  O3    142(2)        16_555    8_555 ?
 W1   O10  O8    105.4(19)     16_555    1_555 ?
 W1   O10  O8    149.9(17)     16_555    3_555 ?
 W1   O10  O13   46.8(18)      16_555    1_555 ?
 W1   O10  O13   101.6(17)     16_555    3_555 ?
 O1   O10  O3    114(3)        18_445    8_555 ?
 O1   O10  O8    67.2(19)      18_445    1_555 ?
 O1   O10  O8    126(2)        18_445    3_555 ?
 O1   O10  O9    92(2)         18_445    8_555 ?
 O1   O10  O13   58(2)         18_445    1_555 ?
 O1   O10  O13   137(2)        18_445    3_555 ?
 O3   O10  O8    94(2)          8_555    1_555 ?
 O3   O10  O8    68.4(15)       8_555    3_555 ?
 O3   O10  O9    130.3(20)      8_555    8_555 ?
 O3   O10  O13   164(3)         8_555    1_555 ?
 O3   O10  O13   106.8(17)      8_555    3_555 ?
 O8   O10  O8    59.4(17)       1_555    3_555 ?
 O8   O10  O9    136(2)         1_555    8_555 ?
 O8   O10  O13   70.2(20)       1_555    1_555 ?
 O8   O10  O13   101.2(19)      1_555    3_555 ?
 O8   O10  O9    128.2(17)      3_555    8_555 ?
 O8   O10  O13   104(2)         3_555    1_555 ?
 O8   O10  O13   60.9(13)       3_555    3_555 ?
 O9   O10  O13   66(2)          8_555    1_555 ?
 O9   O10  O13   67.3(15)       8_555    3_555 ?
 O13  O10  O13   79.2(20)       1_555    3_555 ?
 Ca3  O11  Ca4   104.1(12)      1_555   13_544 ?
 Ca3  O11  Ce4   104.1(12)      1_555   13_544 ?
 Ca3  O11  Ca5   141.7(11)      1_555    1_555 ?
 Ca3  O11  Ce5   141.7(11)      1_555    1_555 ?
 Ca3  O11  W1    108.6(12)      1_555   11_554 ?
 Ca3  O11  O1    63.1(14)       1_555   10_564 ?
 Ca3  O11  O2    112.5(15)      1_555   11_444 ?
 Ca3  O11  O9    148(2)         1_555    1_555 ?
 Ca3  O11  O9    100.7(16)      1_555    3_555 ?
 Ce3  O11  Ca4   104.1(12)      1_555   13_544 ?
 Ce3  O11  Ce4   104.1(12)      1_555   13_544 ?
 Ce3  O11  Ca5   141.7(11)      1_555    1_555 ?
 Ce3  O11  Ce5   141.7(11)      1_555    1_555 ?
 Ce3  O11  W1    108.6(12)      1_555   11_554 ?
 Ce3  O11  O1    63.1(14)       1_555   10_564 ?
 Ce3  O11  O2    112.5(15)      1_555   11_444 ?
 Ce3  O11  O9    148(2)         1_555    1_555 ?
 Ce3  O11  O9    100.7(16)      1_555    3_555 ?
 Ca4  O11  Ca5   92.5(10)      13_544    1_555 ?
 Ca4  O11  Ce5   92.5(10)      13_544    1_555 ?
 Ca4  O11  W1    106.0(11)     13_544   11_554 ?
 Ca4  O11  O1    108.8(16)     13_544   10_564 ?
 Ca4  O11  O2    58.7(12)      13_544   11_444 ?
 Ca4  O11  O9    96(2)         13_544    1_555 ?
 Ca4  O11  O9    57.4(14)      13_544    3_555 ?
 Ce4  O11  Ca5   92.5(10)      13_544    1_555 ?
 Ce4  O11  Ce5   92.5(10)      13_544    1_555 ?
 Ce4  O11  W1    106.0(11)     13_544   11_554 ?
 Ce4  O11  O1    108.8(16)     13_544   10_564 ?
 Ce4  O11  O2    58.7(12)      13_544   11_444 ?
 Ce4  O11  O9    96(2)         13_544    1_555 ?
 Ce4  O11  O9    57.4(14)      13_544    3_555 ?
 Ca5  O11  W1    99.2(10)       1_555   11_554 ?
 Ca5  O11  O1    142.7(14)      1_555   10_564 ?
 Ca5  O11  O2    105.6(14)      1_555   11_444 ?
 Ca5  O11  O9    58.8(16)       1_555    1_555 ?
 Ca5  O11  O9    59.8(17)       1_555    3_555 ?
 Ce5  O11  W1    99.2(10)       1_555   11_554 ?
 Ce5  O11  O1    142.7(14)      1_555   10_564 ?
 Ce5  O11  O2    105.6(14)      1_555   11_444 ?
 Ce5  O11  O9    58.8(16)       1_555    1_555 ?
 Ce5  O11  O9    59.8(17)       1_555    3_555 ?
 W1   O11  O1    46.3(12)      11_554   10_564 ?
 W1   O11  O2    47.8(13)      11_554   11_444 ?
 W1   O11  O9    149(2)        11_554    3_555 ?
 O1   O11  O2    64.4(14)      10_564   11_444 ?
 O1   O11  O9    87.9(19)      10_564    1_555 ?
 O1   O11  O9    157(2)        10_564    3_555 ?
 O2   O11  O9    59.3(19)      11_444    1_555 ?
 O2   O11  O9    112.8(19)     11_444    3_555 ?
 O9   O11  O9    110(3)         1_555    3_555 ?
 Ca3  O13  Ca4   91.7(11)       7_455    1_555 ?
 Ca3  O13  Ce4   91.7(11)       7_455    1_555 ?
 Ca3  O13  Ca6   94.8(10)       7_455    1_555 ?
 Ca3  O13  Ce6   94.8(10)       7_455    1_555 ?
 Ca3  O13  W1    109.7(11)      7_455   16_555 ?
 Ca3  O13  O1    57.8(12)       7_455   18_445 ?
 Ca3  O13  O2    105.6(15)      7_455   16_655 ?
 Ca3  O13  O8    50.7(12)       7_455    1_555 ?
 Ca3  O13  O9    150(2)         7_455    8_555 ?
 Ca3  O13  O10   100(2)         7_455    1_555 ?
 Ca3  O13  O10   51.2(13)       7_455    2_555 ?
 Ce3  O13  Ca4   91.7(11)       7_455    1_555 ?
 Ce3  O13  Ce4   91.7(11)       7_455    1_555 ?
 Ce3  O13  Ca6   94.8(10)       7_455    1_555 ?
 Ce3  O13  Ce6   94.8(10)       7_455    1_555 ?
 Ce3  O13  W1    109.7(11)      7_455   16_555 ?
 Ce3  O13  O1    57.8(12)       7_455   18_445 ?
 Ce3  O13  O2    105.6(15)      7_455   16_655 ?
 Ce3  O13  O8    50.7(12)       7_455    1_555 ?
 Ce3  O13  O9    150(2)         7_455    8_555 ?
 Ce3  O13  O10   100(2)         7_455    1_555 ?
 Ce3  O13  O10   51.2(13)       7_455    2_555 ?
 Ca4  O13  Ca6   138.3(11)      1_555    1_555 ?
 Ca4  O13  Ce6   138.3(11)      1_555    1_555 ?
 Ca4  O13  W1    103.4(11)      1_555   16_555 ?
 Ca4  O13  O1    103.1(15)      1_555   18_445 ?
 Ca4  O13  O2    53.3(12)       1_555   16_655 ?
 Ca4  O13  O8    142.1(14)      1_555    1_555 ?
 Ca4  O13  O9    98(2)          1_555    8_555 ?
 Ca4  O13  O10   152(2)         1_555    1_555 ?
 Ca4  O13  O10   95.1(15)       1_555    2_555 ?
 Ce4  O13  Ca6   138.3(11)      1_555    1_555 ?
 Ce4  O13  Ce6   138.3(11)      1_555    1_555 ?
 Ce4  O13  W1    103.4(11)      1_555   16_555 ?
 Ce4  O13  O1    103.1(15)      1_555   18_445 ?
 Ce4  O13  O2    53.3(12)       1_555   16_655 ?
 Ce4  O13  O8    142.1(14)      1_555    1_555 ?
 Ce4  O13  O9    98(2)          1_555    8_555 ?
 Ce4  O13  O10   152(2)         1_555    1_555 ?
 Ce4  O13  O10   95.1(15)       1_555    2_555 ?
 Ca6  O13  W1    112.8(11)      1_555   16_555 ?
 Ca6  O13  O1    115.1(16)      1_555   18_445 ?
 Ca6  O13  O2    156.9(15)      1_555   16_655 ?
 Ca6  O13  O8    55.2(11)       1_555    1_555 ?
 Ca6  O13  O9    97.1(17)       1_555    8_555 ?
 Ca6  O13  O10   66.6(18)       1_555    1_555 ?
 Ca6  O13  O10   59.4(17)       1_555    2_555 ?
 Ce6  O13  W1    112.8(11)      1_555   16_555 ?
 Ce6  O13  O1    115.1(16)      1_555   18_445 ?
 Ce6  O13  O2    156.9(15)      1_555   16_655 ?
 Ce6  O13  O8    55.2(11)       1_555    1_555 ?
 Ce6  O13  O9    97.1(17)       1_555    8_555 ?
 Ce6  O13  O10   66.6(18)       1_555    1_555 ?
 Ce6  O13  O10   59.4(17)       1_555    2_555 ?
 W1   O13  O1    51.9(15)      16_555   18_445 ?
 W1   O13  O2    50.2(13)      16_555   16_655 ?
 W1   O13  O8    95.2(14)      16_555    1_555 ?
 W1   O13  O10   48.5(18)      16_555    1_555 ?
 W1   O13  O10   154(2)        16_555    2_555 ?
 O1   O13  O2    69.2(15)      18_445   16_655 ?
 O1   O13  O8    63.7(13)      18_445    1_555 ?
 O1   O13  O9    92(2)         18_445    8_555 ?
 O1   O13  O10   63(2)         18_445    1_555 ?
 O1   O13  O10   106.7(19)     18_445    2_555 ?
 O2   O13  O8    132.7(16)     16_655    1_555 ?
 O2   O13  O9    59.8(19)      16_655    8_555 ?
 O2   O13  O10   99(2)         16_655    1_555 ?
 O2   O13  O10   143(2)        16_655    2_555 ?
 O8   O13  O9    117.3(19)      1_555    8_555 ?
 O8   O13  O10   56.8(18)       1_555    1_555 ?
 O8   O13  O10   59.7(15)       1_555    2_555 ?
 O9   O13  O10   60.6(19)       8_555    1_555 ?
 O9   O13  O10   154(3)         8_555    2_555 ?
 O10  O13  O10   112(3)         1_555    2_555 ?
