# Supplementary material for: Synthesis Attempt and Structural Studies of Novel A2CeWO6 Double Perovskites (A2+ = Ba, Ca) in and outside of Ambient Conditions
Source: ACS Omega. 2022 May 23;7(22):18382–408. doi: 10.1021/acsomega.2c00669 (PMC9178617; doi:10.1021/acsomega.2c00669)
Supplement: Supplementary file 4 — ao2c00669_si_004.cif [file ao2c00669_si_004.cif]

##############################################################################
###      FullProf-generated CIF output file  (version: May 2011)           ###
###      Template of CIF submission form for structure report              ###
##############################################################################
 
# This file has been generated using FullProf.2k taking one example of 
# structure report provided by Acta Cryst. It is given as a 'template' with 
# filled structural items. Many other items are left unfilled and it is the  
# responsibility of the user to properly fill or suppress them. In principle 
# all question marks '?' should be replaced by the appropriate text or 
# numerical value depending on the kind of CIF item. 
# See the document: cif_core.dic (URL: http://www.iucr.org) for details. 
 
# Please notify any error or suggestion to: 
#           Juan Rodriguez-Carvajal (jrc@ill.eu)
# Improvements will be progressively added as needed.
 
 
#=============================================================================
 data_global
#=============================================================================
 
_audit_creation_date  02/03/2021  
_audit_creation_method  "FullProf Suite"
# PROCESSING SUMMARY (IUCr Office Use Only)
 
#=============================================================================
 
# 1. SUBMISSION DETAILS
 
# Definition of non standard CIF items (Reliability indices used in FULLPROF) 
 
loop_ 
_publ_manuscript_incl_extra_item
_publ_manuscript_incl_extra_info
_publ_manuscript_incl_extra_defn
#      Name                               Explanation                 Standard?
#     ------                              -----------                 ---------
 '_pd_proc_ls_prof_cR_factor'    'Prof. R-factor CORRECTED for background'   no
 '_pd_proc_ls_prof_cwR_factor'   'wProf.R-factor CORRECTED for background'   no
 '_pd_proc_ls_prof_cwR_expected' 'wProf.Expected CORRECTED for background'   no
 '_pd_proc_ls_prof_chi2'         'Chi-square for all considered points'      no
 '_pd_proc_ls_prof_echi2'        'Chi-2 for points with Bragg contribution'  no
#=============================================================================
 
# 3. TITLE AND AUTHOR LIST

_publ_contact_author_name        'Damian Wlodarczyk'
_publ_contact_author_address
;Institute of Physics PAS,
PL02668, 
Ave. Lotnikow 32/46,  
Warsaw, 
Poland
;
_publ_contact_author_email       wlodar@ifpan.edu.pl
_publ_requested_journal          'ACS Omega'
;
Synthesis attempt and structural studies of novel A2CeWO6 double perovskites (A= Ba, Ca2+) in and outside of ambient conditions
;
loop_
_publ_author_name
_publ_author_footnote
_publ_author_address
'Damian Wlodarczyk' ?
;Institute of Physics PAS,
PL02668, 
Ave. Lotnikow 32/46,  
Warsaw, 
Poland
;
'Mikolaj Amilusik' ?
;Institute of High Pressure PAS, 
PL01142,
Sokolowska 29/37, 
Warsaw, 
Poland
;
'Katarzyna M Kosyl' ?
;Institute of Physics PAS,
PL02668, 
Ave. Lotnikow 32/46,  
Warsaw, 
Poland
;
'Maciej J Chrunik' ?
;Military University of Technology,
PL00908,
Gen. Sylwestra Kaliskiego 2,
Warsaw,
Poland
;
'Krystyna Lawniczak-Jablonska' ?
;Institute of Physics PAS,
PL02668, 
Ave. Lotnikow 32/46,  
Warsaw, 
Poland
;
'Michal Strankowski' ?
;Gdansk University of Technology, 
PL80233,
G. Narutowicza 11/12,  
Gdansk, 
Poland
;
'Marcin Zajac' ?
;Solaris Synchrotron NSRC, 
Jagiellonian University,
PL30392, 
Czerwone Maki 98,  
Cracow, 
Poland
;
'Volodymyr Tsiumra' ?
;Institute of Physics PAS,
PL02668,
Ave. Lotnikow 32/46,
Warsaw,
Poland
;
'Aneta Grochot' ?
;Institute of Physics PAS,
PL02668,
Ave. Lotnikow 32/46,
Warsaw,
Poland
;
'Anna Reszka' ?
;Institute of Physics PAS,
PL02668,
Ave. Lotnikow 32/46,
Warsaw,
Poland
;
'Andrzej Suchocki' ?
;Institute of Physics PAS,
PL02668,
Ave. Lotnikow 32/46,
Warsaw,
Poland
;
'Tomasz Giela' ?
;Solaris Synchrotron NSRC, 
Jagiellonian University,
PL30392, 
Czerwone Maki 98,  
Cracow, 
Poland
;
'Przemyslaw Iwanowski' .
;Institute of Physics PAS,
PL02668,
Ave. Lotnikow 32/46,
Warsaw,
Poland
;
'Michal Bockowski' .
;Institute of High Pressure PAS, 
PL01142,
Sokolowska 29/37, 
Warsaw, 
Poland
;
'Hanka Przybylinska' .
;Institute of Physics PAS,
PL02668,
Ave. Lotnikow 32/46,
Warsaw,
Poland
;

# The loop structure below should contain the names and addresses of all
 
#=============================================================================
 
# 4. TEXT
 
_publ_section_synopsis
;  ?
;
_publ_section_abstract
; ?
;          
_publ_section_comment
; ?
;
_publ_section_exptl_prep      # Details of the preparation of the sample(s)
                              # should be given here. 
; ?
;
_publ_section_exptl_refinement
; ?
;
_publ_section_references
; ?
;
_publ_section_figure_captions
; ?
;
_publ_section_acknowledgements
; ?
;
 
#=============================================================================
 
#=============================================================================
# If more than one structure is reported, the remaining sections should be 
# completed per structure. For each data set, replace the '?' in the
# data_? line below by a unique identifier.
 
data_Calcium_Cerium_Tungsten_Dodecaoxide
 
#=============================================================================
 
# 5. CHEMICAL DATA
 
_chemical_name_common            'Calcium Cerate Tungstate Ilmenite'
_chemical_name_systematic        'Tricalcium dicerium ditungsten Dodecaoxide'
_chemical_compound_source        'Ilmenite synthetically made using solid state reaction'
_chemical_properties_physical    'oxygen-sensitive, semiconductor'
_chemical_formula_moiety          '3(Ca 2+), (Ce O3)2-, (Ce O3)3-, (W O3), (W O3)-'
_chemical_formula_structural      ?
_chemical_formula_analytical      'Ca3.12 Ce2 O13.04 W1.92'
_chemical_formula_iupac           ?
_chemical_formula_sum             'Ca3 Ce2 O12 W2'
_chemical_formula_weight          960.142
_exptl_crystal_density_diffrn     6.338
_chemical_melting_point           1743
_exptl_crystal_description        powder
_exptl_crystal_colour             'brown'

loop_
    _atom_type_symbol               
    _atom_type_scat_Cromer_Mann_a1 
    _atom_type_scat_Cromer_Mann_b1 
    _atom_type_scat_Cromer_Mann_a2 
    _atom_type_scat_Cromer_Mann_b2 
    _atom_type_scat_Cromer_Mann_a3 
    _atom_type_scat_Cromer_Mann_b3 
    _atom_type_scat_Cromer_Mann_a4 
    _atom_type_scat_Cromer_Mann_b4 
    _atom_type_scat_Cromer_Mann_c 
    _atom_type_scat_dispersion_real 
    _atom_type_scat_dispersion_imag 
    _atom_type_scat_source          
Ca     8.62660  10.44210   7.38730   0.65990   1.58990  85.74840
       1.02110 178.43700   1.37510   0.34100   1.28600
 International_Tables_for_Crystallography_Vol.C(1991)_Tables_6.1.1.4_and_6.1.1.5
Ce    21.16710   2.81219  19.76950   0.22684  11.85130  17.60830
       3.33049 127.11300   1.86264  -2.17000   9.64800
 International_Tables_for_Crystallography_Vol.C(1991)_Tables_6.1.1.4_and_6.1.1.5
W     29.08180   1.72029  15.43000   9.22590  14.43270   0.32170
       5.11982  57.05600   9.88750  -6.04800   5.57700
 International_Tables_for_Crystallography_Vol.C(1991)_Tables_6.1.1.4_and_6.1.1.5
O      3.04850  13.27710   2.28680   5.70110   1.54630   0.32390
       0.86700  32.90890   0.25080   0.04700   0.03200
 International_Tables_for_Crystallography_Vol.C(1991)_Tables_6.1.1.4_and_6.1.1.5
 
#=============================================================================
 
# 6. POWDER SPECIMEN AND CRYSTAL DATA

_symmetry_cell_setting                Trigonal
_space_group_IT_number               167
_symmetry_space_group_name_H-M       'R -3 c'
_symmetry_space_group_name_Hall      '-R 3 2"c'
_chemical_absolute_configuration     rmad

loop_
    _symmetry_equiv_pos_as_xyz   #<--must include 'x,y,z'
'x,y,z'
'-y,x-y,z'
'-x+y,-x,z'
'-y,-x,z+1/2'
'-x+y,y,z+1/2'
'x,x-y,z+1/2'
'-x,-y,-z'
'y,-x+y,-z'
'x-y,x,-z'
'y,x,-z+1/2'
'x-y,-y,-z+1/2'
'-x,-x+y,-z+1/2'
'x+2/3,y+1/3,z+1/3'
'-y+2/3,x-y+1/3,z+1/3'
'-x+y+2/3,-x+1/3,z+1/3'
'-y+2/3,-x+1/3,z+5/6'
'-x+y+2/3,y+1/3,z+5/6'
'x+2/3,x-y+1/3,z+5/6'
'-x+2/3,-y+1/3,-z+1/3'
'y+2/3,-x+y+1/3,-z+1/3'
'x-y+2/3,x+1/3,-z+1/3'
'y+2/3,x+1/3,-z+5/6'
'x-y+2/3,-y+1/3,-z+5/6'
'-x+2/3,-x+y+1/3,-z+5/6'
'x+1/3,y+2/3,z+2/3'
'-y+1/3,x-y+2/3,z+2/3'
'-x+y+1/3,-x+2/3,z+2/3'
'-y+1/3,-x+2/3,z+1/6'
'-x+y+1/3,y+2/3,z+1/6'
'x+1/3,x-y+2/3,z+1/6'
'-x+1/3,-y+2/3,-z+2/3'
'y+1/3,-x+y+2/3,-z+2/3'
'x-y+1/3,x+2/3,-z+2/3'
'y+1/3,x+2/3,-z+1/6'
'x-y+1/3,-y+2/3,-z+1/6'
'-x+1/3,-x+y+2/3,-z+1/6'
 
_cell_length_a                       9.72583(3)
_cell_length_b                       9.72583(3)
_cell_length_c                       55.2793(2)
_cell_angle_alpha                    90.0000
_cell_angle_beta                     90.0000
_cell_angle_gamma                    120.000
_cell_volume                         4528.41(3)
_cell_formula_units_Z                18
_cell_measurement_temperature        293
_diffrn_ambient_pressure             101.325
; ?
;
# The next three fields give the specimen dimensions in mm.  The equatorial
# plane contains the incident and diffracted beam.
 
_pd_spec_size_axial               ?       # perpendicular to 
                                          # equatorial plane
_pd_spec_size_equat               ?       # parallel to 
                                          # scattering vector
                                          # in transmission
_pd_spec_size_thick               ?       # parallel to 
                                          # scattering vector
                                          # in reflection
 
# The next five fields are character fields that describe the specimen.
 
_pd_spec_mounting                         # This field should be
                                          # used to give details of the 
                                          # container.
; ?
;
_pd_spec_mount_mode               ?       # options are 'reflection'
                                          # or 'transmission'
_pd_spec_shape                    ?       # options are 'cylinder' 
                                          # 'flat_sheet' or 'irregular'
_pd_char_particle_morphology      ?
_pd_char_colour                   ?       # use ICDD colour descriptions
 
# The following three fields describe the preparation of the specimen.
# The cooling rate is in K/min.  The pressure at which the sample was 
# prepared is in kPa.  The temperature of preparation is in K.        
 
_pd_prep_cool_rate                ?
_pd_prep_pressure                 ?
_pd_prep_temperature              ?
 
# The next four fields are normally only needed for transmission experiments.
 
_exptl_absorpt_coefficient_mu        ?
_exptl_absorpt_correction_type       ?
_exptl_absorpt_process_details       ?
_exptl_absorpt_correction_T_min      ?
_exptl_absorpt_correction_T_max      ?
 
#=============================================================================
 
# 7. EXPERIMENTAL DATA
 
_exptl_special_details
; ?
;
 
# The following item is used to identify the equipment used to record 
# the powder pattern when the diffractogram was measured at a laboratory 
# other than the authors' home institution, e.g. when neutron or synchrotron
# radiation is used.
 
_pd_instr_location
; ?
;
_pd_calibration_special_details           # description of the method used
                                          # to calibrate the instrument
; ?
;
 
_diffrn_ambient_temperature      293 
_diffrn_radiation_probe          'x-ray'
_diffrn_radiation_type           'Cu Ka'
_diffrn_radiation_wavelength     1.5406
_diffrn_source                   'sealed rotating anode X-ray tube' # Put here: 'rotating-anode X-ray tube' or similar 
_diffrn_source_type              'lamp'
_diffrn_source_target            'Cu' # Put here the chemical symbol of the anode
 
_diffrn_radiation_monochromator  'Johansson Geremanium'
_diffrn_measurement_device_type  'Xpert MPD Panalytical'
_diffrn_measurement_method       'Bragg-Brentano'
_diffrn_detector_area_resol_mean 0.05
_diffrn_detector                 'strip detector'
_diffrn_detector_type            'Xcelerator'
_pd_meas_scan_method             'step'
# 'tof', 'fixed' or
# 'disp' (= dispersive)
_pd_meas_special_details         
;  ?
;

 
#  The following four items give details of the measured (not processed)
#  powder pattern.  Angles are in degrees.
 
_pd_meas_number_of_points         8976
_pd_meas_2theta_range_min         5.00836
_pd_meas_2theta_range_max         154.99199
_pd_meas_2theta_range_inc         0.016711
 
#=============================================================================
 
# 8. REFINEMENT DATA
 
_refine_special_details
; ?
;
 
# Use the next field to give any special details about the fitting of the
# powder pattern.
 
_pd_proc_ls_special_details
; ?
;
 
# The next three items are given as text.
 
_pd_proc_ls_profile_function      ?
_pd_proc_ls_background_function   ?
_pd_proc_ls_pref_orient_corr
; ?
;
 
#  The following profile R-factors are NOT CORRECTED for background
#  The sum is extended to all non-excluded points.
#  These are the current CIF standard
 
_pd_proc_ls_prof_R_factor                3.3918
_pd_proc_ls_prof_wR_factor               5.2608
_pd_proc_ls_prof_wR_expected             1.4256
 
#  The following profile R-factors are CORRECTED for background
#  The sum is extended to all non-excluded points.
#  These items are not in the current CIF standard, but are defined above
 
_pd_proc_ls_prof_cR_factor                8.7653
_pd_proc_ls_prof_cwR_factor              10.0545
_pd_proc_ls_prof_cwR_expected             2.7246
 
#  The following items are not in the CIF standard, but are defined above
 
_pd_proc_ls_prof_chi2                13.6182
_pd_proc_ls_prof_echi2               13.7973
 
#  Items related to LS refinement
 
_refine_ls_R_I_factor                 4.5689
_refine_ls_number_reflns                  1103
_refine_ls_number_parameters                56
_refine_ls_number_restraints                 0
_refine_ls_shift/su_max               0.05
_refine_ls_goodness_of_fit_all        1.3618
 
# The following four items apply to angular dispersive measurements.
# 2theta minimum, maximum and increment (in degrees) are for the 
# intensities used in the refinement.
 
_pd_proc_2theta_range_min                5.0084
_pd_proc_2theta_range_max              154.9920
_pd_proc_2theta_range_inc              0.016711
_pd_proc_wavelength                    1.540560
 
_pd_block_diffractogram_id        ?  # The id used for the block containing
                                     # the powder pattern profile (section 11)
 
# Give appropriate details in the next two text fields.
 
_pd_proc_info_excluded_regions    ?
_pd_proc_info_data_reduction      ?
 
# The following items are used to identify the programs used.
 
_computing_data_collection           ?
_computing_structure_solution        ?
_computing_structure_refinement      FULLPROF
_computing_molecular_graphics        ?
_computing_publication_material      ?
 
#=============================================================================
 
# 9. ATOMIC COORDINATES AND DISPLACEMENT PARAMETERS
 
loop_
    _atom_site_label
    _atom_site_fract_x
    _atom_site_fract_y
    _atom_site_fract_z
    _atom_site_U_iso_or_equiv
    _atom_site_occupancy
    _atom_site_adp_type
    _atom_site_type_symbol
 Ca1  0.0093(2)  0.35914(19)  0.18694(2)  0.0033(4)  0.678(2) Uiso Ca    
 Ce1  0.0093(2)  0.35914(19)  0.18694(2)  0.0033(4)  0.322(2) Uiso Ce    
 Ca2  0.37275(16)  0.04466(14)  0.04948(2)  0.0017(3)  0.5541(19) Uiso Ca    
 Ce2  0.37275(16)  0.04466(14)  0.04948(2)  0.0017(3)  0.4459(19) Uiso Ce    
 Ca3  0.00000  0.00000  0.10415(3)  0.0007(6)  0.303(6) Uiso Ca    
 Ce3  0.00000  0.00000  0.10415(3)  0.0007(6)  0.697(6) Uiso Ce    
 Ca4  0.00000  0.00000  0.25000  0.043(2)  1.00000 Uiso Ca    
 W1  0.33174(11)  0.00000  0.25000 -0.00009(14)  1.00000 Uiso W     
 W2  0.00000  0.00000  0.162812(18) -0.00009(14)  1.00000 Uiso W     
 W3  0.00000  0.00000  0.00000 -0.00009(14)  1.00000 Uiso W     
 O1 -0.0035(14)  0.1863(10)  0.22340(15)  0.0025(9)  1.00000 Uiso O     
 O2  0.0036(13)  0.1713(11)  0.02094(14)  0.0025(9)  1.00000 Uiso O     
 O3  0.1355(10)  0.1911(11)  0.17969(16)  0.0025(9)  1.00000 Uiso O     
 O4  0.1863(10)  0.0745(11)  0.14022(15)  0.0025(9)  1.00000 Uiso O     
 O5  0.1927(10)  0.3107(12)  0.10760(14)  0.0025(9)  1.00000 Uiso O     
 O6  0.2460(8)  0.1049(9)  0.0836(2)  0.0025(9)  1.00000 Uiso O      
 
# Note: if the displacement parameters were refined anisotropically
# the U matrices should be given as for single-crystal studies.

#=============================================================================
 
# 10. DISTANCES AND ANGLES / MOLECULAR GEOMETRY 

_geom_special_details            ?

loop_
   _geom_bond_atom_site_label_1
   _geom_bond_atom_site_label_2
   _geom_bond_distance
   _geom_bond_site_symmetry_2
   _geom_bond_publ_flag
Ca1   O1    2.587(10)     1_555 ?
Ca1   O2    2.560(9)     28_555 ?
Ca1   O2    2.770(12)    30_555 ?
Ca1   O2    2.691(8)     35_555 ?
Ca1   O3    2.519(13)     1_555 ?
Ca1   O3    2.464(10)    20_455 ?
Ca1   O4    2.284(9)     20_455 ?
Ca1   O5    2.404(9)     20_455 ?
Ce1   O1    2.587(10)     1_555 ?
Ce1   O2    2.560(9)     28_555 ?
Ce1   O2    2.770(12)    30_555 ?
Ce1   O2    2.691(8)     35_555 ?
Ce1   O3    2.519(13)     1_555 ?
Ce1   O3    2.464(10)    20_455 ?
Ce1   O4    2.284(9)     20_455 ?
Ce1   O5    2.404(9)     20_455 ?
Ca2   O1    2.521(9)     16_554 ?
Ca2   O1    2.519(13)    18_554 ?
Ca2   O2    2.398(11)     3_555 ?
Ca2   O3    2.406(9)     16_554 ?
Ca2   O4    2.419(11)    34_545 ?
Ca2   O5    2.462(8)     36_545 ?
Ca2   O6    2.478(11)     1_555 ?
Ca2   O6    2.514(11)    34_545 ?
Ce2   O1    2.521(9)     16_554 ?
Ce2   O1    2.519(13)    18_554 ?
Ce2   O2    2.398(11)     3_555 ?
Ce2   O3    2.406(9)     16_554 ?
Ce2   O4    2.419(11)    34_545 ?
Ce2   O5    2.462(8)     36_545 ?
Ce2   O6    2.478(11)     1_555 ?
Ce2   O6    2.514(11)    34_545 ?
Ca3   O4    2.544(9)      1_555 ?
Ca3   O4    2.544(10)     2_555 ?
Ca3   O4    2.544(9)      3_555 ?
Ca3   O5    2.649(9)      1_555 ?
Ca3   O5    2.649(9)      2_555 ?
Ca3   O5    2.649(13)     3_555 ?
Ca3   O6    2.370(8)      1_555 ?
Ca3   O6    2.370(10)     2_555 ?
Ca3   O6    2.370(8)      3_555 ?
Ce3   O4    2.544(9)      1_555 ?
Ce3   O4    2.544(10)     2_555 ?
Ce3   O4    2.544(9)      3_555 ?
Ce3   O5    2.649(9)      1_555 ?
Ce3   O5    2.649(9)      2_555 ?
Ce3   O5    2.649(13)     3_555 ?
Ce3   O6    2.370(8)      1_555 ?
Ce3   O6    2.370(10)     2_555 ?
Ce3   O6    2.370(8)      3_555 ?
Ca4   O1    2.347(11)     1_555 ?
Ca4   O1    2.347(8)      2_555 ?
Ca4   O1    2.347(12)     3_555 ?
Ca4   O1    2.347(12)    10_555 ?
Ca4   O1    2.347(8)     11_555 ?
Ca4   O1    2.347(11)    12_555 ?
W1    O1    2.029(12)     3_555 ?
W1    O1    2.029(12)    10_555 ?
W1    O5    1.859(9)     19_555 ?
W1    O5    1.859(10)    29_545 ?
W1    O6    1.940(8)     19_555 ?
W1    O6    1.940(7)     29_545 ?
W2    O3    1.901(8)      1_555 ?
W2    O3    1.901(9)      2_555 ?
W2    O3    1.901(12)     3_555 ?
W2    O4    2.014(9)      1_555 ?
W2    O4    2.014(11)     2_555 ?
W2    O4    2.014(9)      3_555 ?
W3    O2    2.015(11)     1_555 ?
W3    O2    2.015(8)      2_555 ?
W3    O2    2.015(12)     3_555 ?
W3    O2    2.015(11)     7_555 ?
W3    O2    2.015(8)      8_555 ?
W3    O2    2.015(12)     9_555 ?
O1    Ca1   2.587(10)     1_555 ?
O1    Ce1   2.587(10)     1_555 ?
O1    Ca2   2.521(13)    28_555 ?
O1    Ca2   2.519(11)    30_445 ?
O1    Ce2   2.521(13)    28_555 ?
O1    Ce2   2.519(11)    30_445 ?
O1    Ca4   2.347(11)     1_555 ?
O1    W1    2.029(10)     2_555 ?
O1    O1    2.941(12)    12_555 ?
O1    O3    2.758(14)     1_555 ?
O1    O5    2.679(18)    20_455 ?
O1    O6    2.652(16)    20_455 ?
O1    O6    2.711(11)    28_555 ?
O2    Ca1   2.560(11)    16_554 ?
O2    Ca1   2.770(11)    18_454 ?
O2    Ca1   2.691(10)    35_555 ?
O2    Ce1   2.560(11)    16_554 ?
O2    Ce1   2.770(11)    18_454 ?
O2    Ce1   2.691(10)    35_555 ?
O2    Ca2   2.398(11)     2_555 ?
O2    Ce2   2.398(11)     2_555 ?
O2    W3    2.015(11)     1_555 ?
O2    O2    2.856(13)     2_555 ?
O2    O2    2.86(2)       3_555 ?
O2    O2    2.842(14)     8_555 ?
O2    O2    2.842(11)     9_555 ?
O2    O3    2.670(19)    18_454 ?
O2    O5    2.865(11)    35_555 ?
O3    Ca1   2.519(13)     1_555 ?
O3    Ca1   2.464(8)     21_555 ?
O3    Ce1   2.519(13)     1_555 ?
O3    Ce1   2.464(8)     21_555 ?
O3    Ca2   2.406(9)     28_555 ?
O3    Ce2   2.406(9)     28_555 ?
O3    W2    1.901(8)      1_555 ?
O3    O1    2.758(14)     1_555 ?
O3    O2    2.670(12)    30_555 ?
O3    O3    2.868(10)     2_555 ?
O3    O3    2.868(15)     3_555 ?
O3    O4    2.617(14)     1_555 ?
O3    O4    2.820(12)     2_555 ?
O4    Ca1   2.284(9)     21_555 ?
O4    Ce1   2.284(9)     21_555 ?
O4    Ca2   2.419(11)    34_545 ?
O4    Ce2   2.419(11)    34_545 ?
O4    Ca3   2.544(9)      1_555 ?
O4    Ce3   2.544(9)      1_555 ?
O4    W2    2.014(9)      1_555 ?
O4    O3    2.617(14)     1_555 ?
O4    O3    2.820(12)     3_555 ?
O4    O4    2.736(16)     2_555 ?
O4    O4    2.736(10)     3_555 ?
O4    O5    2.897(15)     1_555 ?
O4    O5    2.953(14)     3_555 ?
O5    Ca1   2.404(8)     21_555 ?
O5    Ce1   2.404(8)     21_555 ?
O5    Ca2   2.462(12)    36_555 ?
O5    Ce2   2.462(12)    36_555 ?
O5    Ca3   2.649(9)      1_555 ?
O5    Ce3   2.649(9)      1_555 ?
O5    W1    1.859(9)     17_554 ?
O5    O1    2.679(18)    21_555 ?
O5    O2    2.865(15)    35_555 ?
O5    O4    2.897(15)     1_555 ?
O5    O4    2.953(11)     2_555 ?
O5    O5    2.710(11)    35_555 ?
O5    O6    2.659(16)     1_555 ?
O5    O6    2.843(11)     2_555 ?
O5    O6    2.936(10)    35_555 ?
O6    Ca2   2.478(11)     1_555 ?
O6    Ca2   2.514(11)    34_545 ?
O6    Ce2   2.478(11)     1_555 ?
O6    Ce2   2.514(11)    34_545 ?
O6    Ca3   2.370(8)      1_555 ?
O6    Ce3   2.370(8)      1_555 ?
O6    W1    1.940(8)     17_554 ?
O6    O1    2.711(11)    16_554 ?
O6    O1    2.652(11)    21_555 ?
O6    O5    2.659(16)     1_555 ?
O6    O5    2.843(13)     3_555 ?
O6    O5    2.936(16)    35_555 ?

loop_
   _geom_angle_atom_site_label_1
   _geom_angle_atom_site_label_2
   _geom_angle_atom_site_label_3
   _geom_angle
   _geom_angle_site_symmetry_1
   _geom_angle_site_symmetry_3
   _geom_angle_publ_flag
 O1   Ca1  O2    123.4(6)       1_555   28_555 ?
 O1   Ca1  O2    88.8(5)        1_555   30_555 ?
 O1   Ca1  O2    144.2(6)       1_555   35_555 ?
 O1   Ca1  O3    65.4(5)        1_555    1_555 ?
 O1   Ca1  O3    145.2(7)       1_555   20_455 ?
 O1   Ca1  O4    80.4(6)        1_555   20_455 ?
 O1   Ca1  O5    64.8(5)        1_555   20_455 ?
 O2   Ca1  O2    64.7(6)       28_555   30_555 ?
 O2   Ca1  O2    65.5(4)       28_555   35_555 ?
 O2   Ca1  O3    124.2(8)      28_555    1_555 ?
 O2   Ca1  O3    84.9(5)       28_555   20_455 ?
 O2   Ca1  O4    120.5(5)      28_555   20_455 ?
 O2   Ca1  O5    70.4(4)       28_555   20_455 ?
 O2   Ca1  O2    62.7(4)       30_555   35_555 ?
 O2   Ca1  O3    60.4(5)       30_555    1_555 ?
 O2   Ca1  O3    124.1(7)      30_555   20_455 ?
 O2   Ca1  O4    169.1(7)      30_555   20_455 ?
 O2   Ca1  O5    97.8(6)       30_555   20_455 ?
 O2   Ca1  O3    81.1(6)       35_555    1_555 ?
 O2   Ca1  O3    62.2(5)       35_555   20_455 ?
 O2   Ca1  O4    127.8(6)      35_555   20_455 ?
 O2   Ca1  O5    135.9(6)      35_555   20_455 ?
 O3   Ca1  O3    118.1(8)       1_555   20_455 ?
 O3   Ca1  O4    115.3(7)       1_555   20_455 ?
 O3   Ca1  O5    125.4(8)       1_555   20_455 ?
 O3   Ca1  O4    66.8(5)       20_455   20_455 ?
 O3   Ca1  O5    115.2(6)      20_455   20_455 ?
 O4   Ca1  O5    76.3(4)       20_455   20_455 ?
 O1   Ce1  O2    123.4(6)       1_555   28_555 ?
 O1   Ce1  O2    88.8(5)        1_555   30_555 ?
 O1   Ce1  O2    144.2(6)       1_555   35_555 ?
 O1   Ce1  O3    65.4(5)        1_555    1_555 ?
 O1   Ce1  O3    145.2(7)       1_555   20_455 ?
 O1   Ce1  O4    80.4(6)        1_555   20_455 ?
 O1   Ce1  O5    64.8(5)        1_555   20_455 ?
 O2   Ce1  O2    64.7(6)       28_555   30_555 ?
 O2   Ce1  O2    65.5(4)       28_555   35_555 ?
 O2   Ce1  O3    124.2(8)      28_555    1_555 ?
 O2   Ce1  O3    84.9(5)       28_555   20_455 ?
 O2   Ce1  O4    120.5(5)      28_555   20_455 ?
 O2   Ce1  O5    70.4(4)       28_555   20_455 ?
 O2   Ce1  O2    62.7(4)       30_555   35_555 ?
 O2   Ce1  O3    60.4(5)       30_555    1_555 ?
 O2   Ce1  O3    124.1(7)      30_555   20_455 ?
 O2   Ce1  O4    169.1(7)      30_555   20_455 ?
 O2   Ce1  O5    97.8(6)       30_555   20_455 ?
 O2   Ce1  O3    81.1(6)       35_555    1_555 ?
 O2   Ce1  O3    62.2(5)       35_555   20_455 ?
 O2   Ce1  O4    127.8(6)      35_555   20_455 ?
 O2   Ce1  O5    135.9(6)      35_555   20_455 ?
 O3   Ce1  O3    118.1(8)       1_555   20_455 ?
 O3   Ce1  O4    115.3(7)       1_555   20_455 ?
 O3   Ce1  O5    125.4(8)       1_555   20_455 ?
 O3   Ce1  O4    66.8(5)       20_455   20_455 ?
 O3   Ce1  O5    115.2(6)      20_455   20_455 ?
 O4   Ce1  O5    76.3(4)       20_455   20_455 ?
 O1   Ca2  O1    77.9(7)       16_554   18_554 ?
 O1   Ca2  O2    99.3(5)       16_554    3_555 ?
 O1   Ca2  O3    68.0(5)       16_554   16_554 ?
 O1   Ca2  O4    144.4(8)      16_554   34_545 ?
 O1   Ca2  O5    140.7(6)      16_554   36_545 ?
 O1   Ca2  O6    65.7(4)       16_554    1_555 ?
 O1   Ca2  O6    112.9(6)      16_554   34_545 ?
 O1   Ca2  O2    147.5(9)      18_554    3_555 ?
 O1   Ca2  O3    81.8(6)       18_554   16_554 ?
 O1   Ca2  O4    79.3(5)       18_554   34_545 ?
 O1   Ca2  O5    129.4(6)      18_554   36_545 ?
 O1   Ca2  O6    112.6(7)      18_554    1_555 ?
 O1   Ca2  O6    63.6(5)       18_554   34_545 ?
 O2   Ca2  O3    67.5(5)        3_555   16_554 ?
 O2   Ca2  O4    85.8(7)        3_555   34_545 ?
 O2   Ca2  O5    72.2(5)        3_555   36_545 ?
 O2   Ca2  O6    94.8(6)        3_555    1_555 ?
 O2   Ca2  O6    141.7(8)       3_555   34_545 ?
 O3   Ca2  O4    82.0(6)       16_554   34_545 ?
 O3   Ca2  O5    134.4(6)      16_554   36_545 ?
 O3   Ca2  O6    126.4(7)      16_554    1_555 ?
 O3   Ca2  O6    143.3(7)      16_554   34_545 ?
 O4   Ca2  O5    74.5(5)       34_545   36_545 ?
 O4   Ca2  O6    149.5(8)      34_545    1_555 ?
 O4   Ca2  O6    80.0(5)       34_545   34_545 ?
 O5   Ca2  O6    76.7(5)       36_545    1_555 ?
 O5   Ca2  O6    69.7(4)       36_545   34_545 ?
 O6   Ca2  O6    80.9(6)        1_555   34_545 ?
 O1   Ce2  O1    77.9(7)       16_554   18_554 ?
 O1   Ce2  O2    99.3(5)       16_554    3_555 ?
 O1   Ce2  O3    68.0(5)       16_554   16_554 ?
 O1   Ce2  O4    144.4(8)      16_554   34_545 ?
 O1   Ce2  O5    140.7(6)      16_554   36_545 ?
 O1   Ce2  O6    65.7(4)       16_554    1_555 ?
 O1   Ce2  O6    112.9(6)      16_554   34_545 ?
 O1   Ce2  O2    147.5(9)      18_554    3_555 ?
 O1   Ce2  O3    81.8(6)       18_554   16_554 ?
 O1   Ce2  O4    79.3(5)       18_554   34_545 ?
 O1   Ce2  O5    129.4(6)      18_554   36_545 ?
 O1   Ce2  O6    112.6(7)      18_554    1_555 ?
 O1   Ce2  O6    63.6(5)       18_554   34_545 ?
 O2   Ce2  O3    67.5(5)        3_555   16_554 ?
 O2   Ce2  O4    85.8(7)        3_555   34_545 ?
 O2   Ce2  O5    72.2(5)        3_555   36_545 ?
 O2   Ce2  O6    94.8(6)        3_555    1_555 ?
 O2   Ce2  O6    141.7(8)       3_555   34_545 ?
 O3   Ce2  O4    82.0(6)       16_554   34_545 ?
 O3   Ce2  O5    134.4(6)      16_554   36_545 ?
 O3   Ce2  O6    126.4(7)      16_554    1_555 ?
 O3   Ce2  O6    143.3(7)      16_554   34_545 ?
 O4   Ce2  O5    74.5(5)       34_545   36_545 ?
 O4   Ce2  O6    149.5(8)      34_545    1_555 ?
 O4   Ce2  O6    80.0(5)       34_545   34_545 ?
 O5   Ce2  O6    76.7(5)       36_545    1_555 ?
 O5   Ce2  O6    69.7(4)       36_545   34_545 ?
 O6   Ce2  O6    80.9(6)        1_555   34_545 ?
 O4   Ca3  O4    65.1(5)        1_555    2_555 ?
 O4   Ca3  O4    65.1(4)        1_555    3_555 ?
 O4   Ca3  O5    67.8(5)        1_555    1_555 ?
 O4   Ca3  O5    124.2(6)       1_555    2_555 ?
 O4   Ca3  O5    69.3(5)        1_555    3_555 ?
 O4   Ca3  O6    80.3(5)        1_555    1_555 ?
 O4   Ca3  O6    131.5(7)       1_555    2_555 ?
 O4   Ca3  O6    129.3(6)       1_555    3_555 ?
 O4   Ca3  O4    65.1(5)        2_555    3_555 ?
 O4   Ca3  O5    69.3(4)        2_555    1_555 ?
 O4   Ca3  O5    67.8(4)        2_555    2_555 ?
 O4   Ca3  O5    124.2(8)       2_555    3_555 ?
 O4   Ca3  O6    129.3(7)       2_555    1_555 ?
 O4   Ca3  O6    80.3(5)        2_555    2_555 ?
 O4   Ca3  O6    131.5(7)       2_555    3_555 ?
 O4   Ca3  O5    124.2(6)       3_555    1_555 ?
 O4   Ca3  O5    69.3(5)        3_555    2_555 ?
 O4   Ca3  O5    67.8(5)        3_555    3_555 ?
 O4   Ca3  O6    131.5(6)       3_555    1_555 ?
 O4   Ca3  O6    129.3(7)       3_555    2_555 ?
 O4   Ca3  O6    80.3(5)        3_555    3_555 ?
 O5   Ca3  O5    119.5(5)       1_555    2_555 ?
 O5   Ca3  O5    119.5(7)       1_555    3_555 ?
 O5   Ca3  O6    63.7(5)        1_555    1_555 ?
 O5   Ca3  O6    68.8(4)        1_555    2_555 ?
 O5   Ca3  O6    155.3(6)       1_555    3_555 ?
 O5   Ca3  O5    119.5(7)       2_555    3_555 ?
 O5   Ca3  O6    155.3(6)       2_555    1_555 ?
 O5   Ca3  O6    63.7(4)        2_555    2_555 ?
 O5   Ca3  O6    68.8(5)        2_555    3_555 ?
 O5   Ca3  O6    68.8(5)        3_555    1_555 ?
 O5   Ca3  O6    155.3(8)       3_555    2_555 ?
 O5   Ca3  O6    63.7(5)        3_555    3_555 ?
 O6   Ca3  O6    98.9(6)        1_555    2_555 ?
 O6   Ca3  O6    98.9(4)        1_555    3_555 ?
 O6   Ca3  O6    98.9(6)        2_555    3_555 ?
 O4   Ce3  O4    65.1(5)        1_555    2_555 ?
 O4   Ce3  O4    65.1(4)        1_555    3_555 ?
 O4   Ce3  O5    67.8(5)        1_555    1_555 ?
 O4   Ce3  O5    124.2(6)       1_555    2_555 ?
 O4   Ce3  O5    69.3(5)        1_555    3_555 ?
 O4   Ce3  O6    80.3(5)        1_555    1_555 ?
 O4   Ce3  O6    131.5(7)       1_555    2_555 ?
 O4   Ce3  O6    129.3(6)       1_555    3_555 ?
 O4   Ce3  O4    65.1(5)        2_555    3_555 ?
 O4   Ce3  O5    69.3(4)        2_555    1_555 ?
 O4   Ce3  O5    67.8(4)        2_555    2_555 ?
 O4   Ce3  O5    124.2(8)       2_555    3_555 ?
 O4   Ce3  O6    129.3(7)       2_555    1_555 ?
 O4   Ce3  O6    80.3(5)        2_555    2_555 ?
 O4   Ce3  O6    131.5(7)       2_555    3_555 ?
 O4   Ce3  O5    124.2(6)       3_555    1_555 ?
 O4   Ce3  O5    69.3(5)        3_555    2_555 ?
 O4   Ce3  O5    67.8(5)        3_555    3_555 ?
 O4   Ce3  O6    131.5(6)       3_555    1_555 ?
 O4   Ce3  O6    129.3(7)       3_555    2_555 ?
 O4   Ce3  O6    80.3(5)        3_555    3_555 ?
 O5   Ce3  O5    119.5(5)       1_555    2_555 ?
 O5   Ce3  O5    119.5(7)       1_555    3_555 ?
 O5   Ce3  O6    63.7(5)        1_555    1_555 ?
 O5   Ce3  O6    68.8(4)        1_555    2_555 ?
 O5   Ce3  O6    155.3(6)       1_555    3_555 ?
 O5   Ce3  O5    119.5(7)       2_555    3_555 ?
 O5   Ce3  O6    155.3(6)       2_555    1_555 ?
 O5   Ce3  O6    63.7(4)        2_555    2_555 ?
 O5   Ce3  O6    68.8(5)        2_555    3_555 ?
 O5   Ce3  O6    68.8(5)        3_555    1_555 ?
 O5   Ce3  O6    155.3(8)       3_555    2_555 ?
 O5   Ce3  O6    63.7(5)        3_555    3_555 ?
 O6   Ce3  O6    98.9(6)        1_555    2_555 ?
 O6   Ce3  O6    98.9(4)        1_555    3_555 ?
 O6   Ce3  O6    98.9(6)        2_555    3_555 ?
 O1   Ca4  O1    84.9(5)        1_555    2_555 ?
 O1   Ca4  O1    84.9(8)        1_555    3_555 ?
 O1   Ca4  O1    135.5(9)       1_555   10_555 ?
 O1   Ca4  O1    132.8(6)       1_555   11_555 ?
 O1   Ca4  O1    77.6(5)        1_555   12_555 ?
 O1   Ca4  O1    84.9(7)        2_555    3_555 ?
 O1   Ca4  O1    132.8(7)       2_555   10_555 ?
 O1   Ca4  O1    77.6(5)        2_555   11_555 ?
 O1   Ca4  O1    135.5(6)       2_555   12_555 ?
 O1   Ca4  O1    77.6(6)        3_555   10_555 ?
 O1   Ca4  O1    135.5(8)       3_555   11_555 ?
 O1   Ca4  O1    132.8(9)       3_555   12_555 ?
 O1   Ca4  O1    84.9(7)       10_555   11_555 ?
 O1   Ca4  O1    84.9(8)       10_555   12_555 ?
 O1   Ca4  O1    84.9(5)       11_555   12_555 ?
 O1   W1   O1    92.9(7)        3_555   10_555 ?
 O1   W1   O5    87.0(9)        3_555   19_555 ?
 O1   W1   O5    174.9(10)      3_555   29_545 ?
 O1   W1   O6    83.8(6)        3_555   19_555 ?
 O1   W1   O6    86.1(7)        3_555   29_545 ?
 O1   W1   O5    174.9(10)     10_555   19_555 ?
 O1   W1   O5    87.0(9)       10_555   29_545 ?
 O1   W1   O6    86.1(6)       10_555   19_555 ?
 O1   W1   O6    83.8(7)       10_555   29_545 ?
 O5   W1   O5    93.6(6)       19_555   29_545 ?
 O5   W1   O6    88.8(8)       19_555   19_555 ?
 O5   W1   O6    101.2(6)      19_555   29_545 ?
 O5   W1   O6    101.2(8)      29_545   19_555 ?
 O5   W1   O6    88.8(6)       29_545   29_545 ?
 O6   W1   O6    165.4(7)      19_555   29_545 ?
 O3   W2   O3    98.0(6)        1_555    2_555 ?
 O3   W2   O3    98.0(8)        1_555    3_555 ?
 O3   W2   O4    83.9(7)        1_555    1_555 ?
 O3   W2   O4    92.1(7)        1_555    2_555 ?
 O3   W2   O4    169.4(8)       1_555    3_555 ?
 O3   W2   O3    98.0(9)        2_555    3_555 ?
 O3   W2   O4    169.4(8)       2_555    1_555 ?
 O3   W2   O4    83.9(6)        2_555    2_555 ?
 O3   W2   O4    92.1(7)        2_555    3_555 ?
 O3   W2   O4    92.1(7)        3_555    1_555 ?
 O3   W2   O4    169.4(11)      3_555    2_555 ?
 O3   W2   O4    83.9(7)        3_555    3_555 ?
 O4   W2   O4    85.6(8)        1_555    2_555 ?
 O4   W2   O4    85.6(5)        1_555    3_555 ?
 O4   W2   O4    85.6(7)        2_555    3_555 ?
 O2   W3   O2    90.3(7)        1_555    2_555 ?
 O2   W3   O2    90.3(9)        1_555    3_555 ?
 O2   W3   O2    180.0(10)      1_555    7_555 ?
 O2   W3   O2    89.7(7)        1_555    8_555 ?
 O2   W3   O2    89.7(6)        1_555    9_555 ?
 O2   W3   O2    90.3(8)        2_555    3_555 ?
 O2   W3   O2    89.7(7)        2_555    7_555 ?
 O2   W3   O2    180.0(7)       2_555    8_555 ?
 O2   W3   O2    89.7(7)        2_555    9_555 ?
 O2   W3   O2    89.7(6)        3_555    7_555 ?
 O2   W3   O2    89.7(7)        3_555    8_555 ?
 O2   W3   O2    180.0(11)      3_555    9_555 ?
 O2   W3   O2    90.3(7)        7_555    8_555 ?
 O2   W3   O2    90.3(9)        7_555    9_555 ?
 O2   W3   O2    90.3(8)        8_555    9_555 ?
 Ca1  O1   Ca2   85.9(4)        1_555   28_555 ?
 Ca1  O1   Ca2   91.6(3)        1_555   30_445 ?
 Ca1  O1   Ce2   85.9(4)        1_555   28_555 ?
 Ca1  O1   Ce2   91.6(3)        1_555   30_445 ?
 Ca1  O1   Ca4   167.2(3)       1_555    1_555 ?
 Ca1  O1   W1    97.6(4)        1_555    2_555 ?
 Ca1  O1   O1    141.1(5)       1_555   12_555 ?
 Ca1  O1   O3    56.1(4)        1_555    1_555 ?
 Ca1  O1   O5    54.3(5)        1_555   20_455 ?
 Ca1  O1   O6    100.7(5)       1_555   20_455 ?
 Ca1  O1   O6    97.5(5)        1_555   28_555 ?
 Ce1  O1   Ca2   85.9(4)        1_555   28_555 ?
 Ce1  O1   Ca2   91.6(3)        1_555   30_445 ?
 Ce1  O1   Ce2   85.9(4)        1_555   28_555 ?
 Ce1  O1   Ce2   91.6(3)        1_555   30_445 ?
 Ce1  O1   Ca4   167.2(3)       1_555    1_555 ?
 Ce1  O1   W1    97.6(4)        1_555    2_555 ?
 Ce1  O1   O1    141.1(5)       1_555   12_555 ?
 Ce1  O1   O3    56.1(4)        1_555    1_555 ?
 Ce1  O1   O5    54.3(5)        1_555   20_455 ?
 Ce1  O1   O6    100.7(5)       1_555   20_455 ?
 Ce1  O1   O6    97.5(5)        1_555   28_555 ?
 Ca2  O1   Ca2   153.6(4)      28_555   30_445 ?
 Ca2  O1   Ce2   153.6(4)      28_555   30_445 ?
 Ca2  O1   Ca4   88.4(4)       28_555    1_555 ?
 Ca2  O1   W1    101.7(4)      28_555    2_555 ?
 Ca2  O1   O1    98.0(5)       28_555   12_555 ?
 Ca2  O1   O3    54.0(4)       28_555    1_555 ?
 Ca2  O1   O5    102.4(6)      28_555   20_455 ?
 Ca2  O1   O6    148.1(6)      28_555   20_455 ?
 Ca2  O1   O6    56.4(4)       28_555   28_555 ?
 Ca2  O1   Ce2   153.6(4)      30_445   28_555 ?
 Ca2  O1   Ca4   88.4(4)       30_445    1_555 ?
 Ca2  O1   W1    104.6(4)      30_445    2_555 ?
 Ca2  O1   O1    100.3(4)      30_445   12_555 ?
 Ca2  O1   O3    103.4(5)      30_445    1_555 ?
 Ca2  O1   O5    97.3(5)       30_445   20_455 ?
 Ca2  O1   O6    58.1(5)       30_445   20_455 ?
 Ca2  O1   O6    149.6(4)      30_445   28_555 ?
 Ce2  O1   Ce2   153.6(4)      28_555   30_445 ?
 Ce2  O1   Ca4   88.4(4)       28_555    1_555 ?
 Ce2  O1   W1    101.7(4)      28_555    2_555 ?
 Ce2  O1   O1    98.0(5)       28_555   12_555 ?
 Ce2  O1   O3    54.0(4)       28_555    1_555 ?
 Ce2  O1   O5    102.4(6)      28_555   20_455 ?
 Ce2  O1   O6    148.1(6)      28_555   20_455 ?
 Ce2  O1   O6    56.4(4)       28_555   28_555 ?
 Ce2  O1   Ca4   88.4(4)       30_445    1_555 ?
 Ce2  O1   W1    104.6(4)      30_445    2_555 ?
 Ce2  O1   O1    100.3(4)      30_445   12_555 ?
 Ce2  O1   O3    103.4(5)      30_445    1_555 ?
 Ce2  O1   O5    97.3(5)       30_445   20_455 ?
 Ce2  O1   O6    58.1(5)       30_445   20_455 ?
 Ce2  O1   O6    149.6(4)      30_445   28_555 ?
 Ca4  O1   W1    94.7(4)        1_555    2_555 ?
 Ca4  O1   O1    51.2(4)        1_555   12_555 ?
 Ca4  O1   O3    111.5(5)       1_555    1_555 ?
 Ca4  O1   O5    138.4(7)       1_555   20_455 ?
 Ca4  O1   O6    90.2(5)        1_555   20_455 ?
 Ca4  O1   O6    88.8(4)        1_555   28_555 ?
 W1   O1   O3    141.8(6)       2_555    1_555 ?
 W1   O1   O6    46.6(5)        2_555   20_455 ?
 W1   O1   O6    45.6(4)        2_555   28_555 ?
 O1   O1   O3    150.2(6)      12_555    1_555 ?
 O1   O1   O5    87.3(6)       12_555   20_455 ?
 O1   O1   O6    57.7(5)       12_555   20_455 ?
 O1   O1   O6    55.8(4)       12_555   28_555 ?
 O3   O1   O5    107.2(7)       1_555   20_455 ?
 O3   O1   O6    152.0(7)       1_555   20_455 ?
 O3   O1   O6    105.7(6)       1_555   28_555 ?
 O5   O1   O6    59.8(6)       20_455   20_455 ?
 O5   O1   O6    66.0(6)       20_455   28_555 ?
 O6   O1   O6    91.7(5)       20_455   28_555 ?
 Ca1  O2   Ca1   175.1(3)      16_554   18_454 ?
 Ca1  O2   Ca1   92.8(3)       16_554   35_555 ?
 Ca1  O2   Ce1   175.1(3)      16_554   18_454 ?
 Ca1  O2   Ce1   92.8(3)       16_554   35_555 ?
 Ca1  O2   Ca2   100.2(4)      16_554    2_555 ?
 Ca1  O2   Ce2   100.2(4)      16_554    2_555 ?
 Ca1  O2   W3    90.5(4)       16_554    1_555 ?
 Ca1  O2   O2    121.2(5)      16_554    2_555 ?
 Ca1  O2   O2    61.2(5)       16_554    3_555 ?
 Ca1  O2   O2    59.5(4)       16_554    8_555 ?
 Ca1  O2   O2    119.8(5)      16_554    9_555 ?
 Ca1  O2   O3    129.1(6)      16_554   18_454 ?
 Ca1  O2   O5    52.2(4)       16_554   35_555 ?
 Ca1  O2   Ca1   88.3(3)       18_454   35_555 ?
 Ca1  O2   Ce1   175.1(3)      18_454   16_554 ?
 Ca1  O2   Ce1   88.3(3)       18_454   35_555 ?
 Ca1  O2   Ca2   84.4(4)       18_454    2_555 ?
 Ca1  O2   Ce2   84.4(4)       18_454    2_555 ?
 Ca1  O2   W3    84.7(4)       18_454    1_555 ?
 Ca1  O2   O2    54.1(4)       18_454    2_555 ?
 Ca1  O2   O2    114.1(7)      18_454    3_555 ?
 Ca1  O2   O2    117.3(5)      18_454    8_555 ?
 Ca1  O2   O2    57.3(4)       18_454    9_555 ?
 Ca1  O2   O3    55.1(5)       18_454   18_454 ?
 Ca1  O2   O5    130.7(4)      18_454   35_555 ?
 Ca1  O2   Ce1   92.8(3)       35_555   16_554 ?
 Ca1  O2   Ce1   88.3(3)       35_555   18_454 ?
 Ca1  O2   Ca2   99.1(3)       35_555    2_555 ?
 Ca1  O2   Ce2   99.1(3)       35_555    2_555 ?
 Ca1  O2   W3    86.9(4)       35_555    1_555 ?
 Ca1  O2   O2    114.9(5)      35_555    2_555 ?
 Ca1  O2   O2    119.5(7)      35_555    3_555 ?
 Ca1  O2   O2    60.0(5)       35_555    8_555 ?
 Ca1  O2   O2    55.0(4)       35_555    9_555 ?
 Ca1  O2   O3    54.7(5)       35_555   18_454 ?
 Ca1  O2   O5    121.4(4)      35_555   35_555 ?
 Ce1  O2   Ce1   175.1(3)      16_554   18_454 ?
 Ce1  O2   Ce1   92.8(3)       16_554   35_555 ?
 Ce1  O2   Ca2   100.2(4)      16_554    2_555 ?
 Ce1  O2   Ce2   100.2(4)      16_554    2_555 ?
 Ce1  O2   W3    90.5(4)       16_554    1_555 ?
 Ce1  O2   O2    121.2(5)      16_554    2_555 ?
 Ce1  O2   O2    61.2(5)       16_554    3_555 ?
 Ce1  O2   O2    59.5(4)       16_554    8_555 ?
 Ce1  O2   O2    119.8(5)      16_554    9_555 ?
 Ce1  O2   O3    129.1(6)      16_554   18_454 ?
 Ce1  O2   O5    52.2(4)       16_554   35_555 ?
 Ce1  O2   Ce1   88.3(3)       18_454   35_555 ?
 Ce1  O2   Ca2   84.4(4)       18_454    2_555 ?
 Ce1  O2   Ce2   84.4(4)       18_454    2_555 ?
 Ce1  O2   W3    84.7(4)       18_454    1_555 ?
 Ce1  O2   O2    54.1(4)       18_454    2_555 ?
 Ce1  O2   O2    114.1(7)      18_454    3_555 ?
 Ce1  O2   O2    117.3(5)      18_454    8_555 ?
 Ce1  O2   O2    57.3(4)       18_454    9_555 ?
 Ce1  O2   O3    55.1(5)       18_454   18_454 ?
 Ce1  O2   O5    130.7(4)      18_454   35_555 ?
 Ce1  O2   Ca2   99.1(3)       35_555    2_555 ?
 Ce1  O2   Ce2   99.1(3)       35_555    2_555 ?
 Ce1  O2   W3    86.9(4)       35_555    1_555 ?
 Ce1  O2   O2    114.9(5)      35_555    2_555 ?
 Ce1  O2   O2    119.5(7)      35_555    3_555 ?
 Ce1  O2   O2    60.0(5)       35_555    8_555 ?
 Ce1  O2   O2    55.0(4)       35_555    9_555 ?
 Ce1  O2   O3    54.7(5)       35_555   18_454 ?
 Ce1  O2   O5    121.4(4)      35_555   35_555 ?
 Ca2  O2   W3    167.4(4)       2_555    1_555 ?
 Ca2  O2   O2    122.8(6)       2_555    2_555 ?
 Ca2  O2   O2    136.4(7)       2_555    3_555 ?
 Ca2  O2   O2    147.1(6)       2_555    8_555 ?
 Ca2  O2   O2    131.0(5)       2_555    9_555 ?
 Ca2  O2   O3    56.4(5)        2_555   18_454 ?
 Ca2  O2   O5    54.9(4)        2_555   35_555 ?
 Ce2  O2   W3    167.4(4)       2_555    1_555 ?
 Ce2  O2   O2    122.8(6)       2_555    2_555 ?
 Ce2  O2   O2    136.4(7)       2_555    3_555 ?
 Ce2  O2   O2    147.1(6)       2_555    8_555 ?
 Ce2  O2   O2    131.0(5)       2_555    9_555 ?
 Ce2  O2   O3    56.4(5)        2_555   18_454 ?
 Ce2  O2   O5    54.9(4)        2_555   35_555 ?
 W3   O2   O2    45.1(5)        1_555    8_555 ?
 W3   O2   O2    45.1(5)        1_555    9_555 ?
 W3   O2   O3    120.9(7)       1_555   18_454 ?
 W3   O2   O5    130.6(5)       1_555   35_555 ?
 O2   O2   O2    60.0(6)        2_555    3_555 ?
 O2   O2   O2    90.0(5)        2_555    8_555 ?
 O2   O2   O2    59.8(4)        2_555    9_555 ?
 O2   O2   O3    108.6(8)       2_555   18_454 ?
 O2   O2   O5    123.4(5)       2_555   35_555 ?
 O2   O2   O2    59.8(6)        3_555    8_555 ?
 O2   O2   O2    90.0(7)        3_555    9_555 ?
 O2   O2   O3    165.4(10)      3_555   18_454 ?
 O2   O2   O5    86.1(6)        3_555   35_555 ?
 O2   O2   O2    60.3(5)        8_555    9_555 ?
 O2   O2   O3    114.1(8)       8_555   18_454 ?
 O2   O2   O5    111.7(5)       8_555   35_555 ?
 O2   O2   O3    75.9(6)        9_555   18_454 ?
 O2   O2   O5    172.0(5)       9_555   35_555 ?
 O3   O2   O5    108.3(7)      18_454   35_555 ?
 Ca1  O3   Ca1   99.6(4)        1_555   21_555 ?
 Ca1  O3   Ce1   99.6(4)        1_555   21_555 ?
 Ca1  O3   Ca2   89.9(4)        1_555   28_555 ?
 Ca1  O3   Ce2   89.9(4)        1_555   28_555 ?
 Ca1  O3   W2    112.8(4)       1_555    1_555 ?
 Ca1  O3   O1    58.5(5)        1_555    1_555 ?
 Ca1  O3   O2    64.4(5)        1_555   30_555 ?
 Ca1  O3   O3    81.2(4)        1_555    2_555 ?
 Ca1  O3   O3    140.2(6)       1_555    3_555 ?
 Ca1  O3   O4    132.3(6)       1_555    1_555 ?
 Ca1  O3   O4    77.2(5)        1_555    2_555 ?
 Ca1  O3   Ce1   99.6(4)       21_555    1_555 ?
 Ca1  O3   Ca2   105.5(3)      21_555   28_555 ?
 Ca1  O3   Ce2   105.5(3)      21_555   28_555 ?
 Ca1  O3   W2    99.0(3)       21_555    1_555 ?
 Ca1  O3   O1    149.6(5)      21_555    1_555 ?
 Ca1  O3   O2    63.1(4)       21_555   30_555 ?
 Ca1  O3   O3    131.5(4)      21_555    2_555 ?
 Ca1  O3   O3    112.3(5)      21_555    3_555 ?
 Ca1  O3   O4    53.3(4)       21_555    1_555 ?
 Ca1  O3   O4    77.8(4)       21_555    2_555 ?
 Ce1  O3   Ce1   99.6(4)        1_555   21_555 ?
 Ce1  O3   Ca2   89.9(4)        1_555   28_555 ?
 Ce1  O3   Ce2   89.9(4)        1_555   28_555 ?
 Ce1  O3   W2    112.8(4)       1_555    1_555 ?
 Ce1  O3   O1    58.5(5)        1_555    1_555 ?
 Ce1  O3   O2    64.4(5)        1_555   30_555 ?
 Ce1  O3   O3    81.2(4)        1_555    2_555 ?
 Ce1  O3   O3    140.2(6)       1_555    3_555 ?
 Ce1  O3   O4    132.3(6)       1_555    1_555 ?
 Ce1  O3   O4    77.2(5)        1_555    2_555 ?
 Ce1  O3   Ca2   105.5(3)      21_555   28_555 ?
 Ce1  O3   Ce2   105.5(3)      21_555   28_555 ?
 Ce1  O3   W2    99.0(3)       21_555    1_555 ?
 Ce1  O3   O1    149.6(5)      21_555    1_555 ?
 Ce1  O3   O2    63.1(4)       21_555   30_555 ?
 Ce1  O3   O3    131.5(4)      21_555    2_555 ?
 Ce1  O3   O3    112.3(5)      21_555    3_555 ?
 Ce1  O3   O4    53.3(4)       21_555    1_555 ?
 Ce1  O3   O4    77.8(4)       21_555    2_555 ?
 Ca2  O3   W2    143.1(3)      28_555    1_555 ?
 Ca2  O3   O1    58.0(4)       28_555    1_555 ?
 Ca2  O3   O2    56.1(4)       28_555   30_555 ?
 Ca2  O3   O3    123.0(4)      28_555    2_555 ?
 Ca2  O3   O3    103.2(5)      28_555    3_555 ?
 Ca2  O3   O4    131.8(5)      28_555    1_555 ?
 Ca2  O3   O4    167.1(5)      28_555    2_555 ?
 Ce2  O3   W2    143.1(3)      28_555    1_555 ?
 Ce2  O3   O1    58.0(4)       28_555    1_555 ?
 Ce2  O3   O2    56.1(4)       28_555   30_555 ?
 Ce2  O3   O3    123.0(4)      28_555    2_555 ?
 Ce2  O3   O3    103.2(5)      28_555    3_555 ?
 Ce2  O3   O4    131.8(5)      28_555    1_555 ?
 Ce2  O3   O4    167.1(5)      28_555    2_555 ?
 W2   O3   O1    108.6(5)       1_555    1_555 ?
 W2   O3   O2    159.8(6)       1_555   30_555 ?
 W2   O3   O4    49.9(4)        1_555    1_555 ?
 W2   O3   O4    45.5(4)        1_555    2_555 ?
 O1   O3   O2    87.4(5)        1_555   30_555 ?
 O1   O3   O3    70.0(4)        1_555    2_555 ?
 O1   O3   O3    97.0(6)        1_555    3_555 ?
 O1   O3   O4    157.0(7)       1_555    1_555 ?
 O1   O3   O4    113.0(6)       1_555    2_555 ?
 O2   O3   O3    145.4(5)      30_555    2_555 ?
 O2   O3   O3    152.0(7)      30_555    3_555 ?
 O2   O3   O4    115.5(6)      30_555    1_555 ?
 O2   O3   O4    117.3(5)      30_555    2_555 ?
 O3   O3   O3    60.0(5)        2_555    3_555 ?
 O3   O3   O4    90.4(5)        2_555    1_555 ?
 O3   O3   O4    54.8(4)        2_555    2_555 ?
 O3   O3   O4    61.7(5)        3_555    1_555 ?
 O3   O3   O4    86.5(6)        3_555    2_555 ?
 O4   O3   O4    60.3(5)        1_555    2_555 ?
 Ca1  O4   Ca2   102.2(4)      21_555   34_545 ?
 Ca1  O4   Ce2   102.2(4)      21_555   34_545 ?
 Ca1  O4   Ca3   110.6(3)      21_555    1_555 ?
 Ca1  O4   Ce3   110.6(3)      21_555    1_555 ?
 Ca1  O4   W2    101.8(3)      21_555    1_555 ?
 Ca1  O4   O3    59.9(4)       21_555    1_555 ?
 Ca1  O4   O3    120.2(5)      21_555    3_555 ?
 Ca1  O4   O4    82.6(5)       21_555    2_555 ?
 Ca1  O4   O4    141.7(5)      21_555    3_555 ?
 Ca1  O4   O5    53.7(4)       21_555    1_555 ?
 Ca1  O4   O5    148.0(6)      21_555    3_555 ?
 Ce1  O4   Ca2   102.2(4)      21_555   34_545 ?
 Ce1  O4   Ce2   102.2(4)      21_555   34_545 ?
 Ce1  O4   Ca3   110.6(3)      21_555    1_555 ?
 Ce1  O4   Ce3   110.6(3)      21_555    1_555 ?
 Ce1  O4   W2    101.8(3)      21_555    1_555 ?
 Ce1  O4   O3    59.9(4)       21_555    1_555 ?
 Ce1  O4   O3    120.2(5)      21_555    3_555 ?
 Ce1  O4   O4    82.6(5)       21_555    2_555 ?
 Ce1  O4   O4    141.7(5)      21_555    3_555 ?
 Ce1  O4   O5    53.7(4)       21_555    1_555 ?
 Ce1  O4   O5    148.0(6)      21_555    3_555 ?
 Ca2  O4   Ca3   92.1(3)       34_545    1_555 ?
 Ca2  O4   Ce3   92.1(3)       34_545    1_555 ?
 Ca2  O4   W2    153.4(4)      34_545    1_555 ?
 Ca2  O4   O3    145.7(6)      34_545    1_555 ?
 Ca2  O4   O3    113.9(5)      34_545    3_555 ?
 Ca2  O4   O4    148.2(7)      34_545    2_555 ?
 Ca2  O4   O4    113.8(5)      34_545    3_555 ?
 Ca2  O4   O5    94.1(6)       34_545    1_555 ?
 Ca2  O4   O5    53.4(4)       34_545    3_555 ?
 Ce2  O4   Ca3   92.1(3)       34_545    1_555 ?
 Ce2  O4   Ce3   92.1(3)       34_545    1_555 ?
 Ce2  O4   W2    153.4(4)      34_545    1_555 ?
 Ce2  O4   O3    145.7(6)      34_545    1_555 ?
 Ce2  O4   O3    113.9(5)      34_545    3_555 ?
 Ce2  O4   O4    148.2(7)      34_545    2_555 ?
 Ce2  O4   O4    113.8(5)      34_545    3_555 ?
 Ce2  O4   O5    94.1(6)       34_545    1_555 ?
 Ce2  O4   O5    53.4(4)       34_545    3_555 ?
 Ca3  O4   W2    89.9(3)        1_555    1_555 ?
 Ca3  O4   O3    121.0(5)       1_555    1_555 ?
 Ca3  O4   O3    113.7(5)       1_555    3_555 ?
 Ca3  O4   O4    57.5(4)        1_555    2_555 ?
 Ca3  O4   O4    57.5(3)        1_555    3_555 ?
 Ca3  O4   O5    57.8(4)        1_555    1_555 ?
 Ca3  O4   O5    57.0(4)        1_555    3_555 ?
 Ce3  O4   W2    89.9(3)        1_555    1_555 ?
 Ce3  O4   O3    121.0(5)       1_555    1_555 ?
 Ce3  O4   O3    113.7(5)       1_555    3_555 ?
 Ce3  O4   O4    57.5(4)        1_555    2_555 ?
 Ce3  O4   O4    57.5(3)        1_555    3_555 ?
 Ce3  O4   O5    57.8(4)        1_555    1_555 ?
 Ce3  O4   O5    57.0(4)        1_555    3_555 ?
 W2   O4   O3    46.2(4)        1_555    1_555 ?
 W2   O4   O4    47.2(5)        1_555    2_555 ?
 W2   O4   O4    47.2(4)        1_555    3_555 ?
 W2   O4   O5    109.3(5)       1_555    1_555 ?
 W2   O4   O5    107.2(6)       1_555    3_555 ?
 O3   O4   O3    63.5(5)        1_555    3_555 ?
 O3   O4   O4    63.5(5)        1_555    2_555 ?
 O3   O4   O4    93.4(5)        1_555    3_555 ?
 O3   O4   O5    96.3(6)        1_555    1_555 ?
 O3   O4   O5    151.9(7)       1_555    3_555 ?
 O3   O4   O4    89.1(6)        3_555    2_555 ?
 O3   O4   O4    56.2(4)        3_555    3_555 ?
 O3   O4   O5    151.6(7)       3_555    1_555 ?
 O3   O4   O5    90.8(5)        3_555    3_555 ?
 O4   O4   O4    60.0(5)        2_555    3_555 ?
 O4   O4   O5    63.2(5)        2_555    1_555 ?
 O4   O4   O5    107.5(7)       2_555    3_555 ?
 O4   O4   O5    109.1(6)       3_555    1_555 ?
 O4   O4   O5    61.1(5)        3_555    3_555 ?
 O5   O4   O5    102.9(7)       1_555    3_555 ?
 Ca1  O5   Ca2   102.9(4)      21_555   36_555 ?
 Ca1  O5   Ce2   102.9(4)      21_555   36_555 ?
 Ca1  O5   Ca3   103.6(3)      21_555    1_555 ?
 Ca1  O5   Ce3   103.6(3)      21_555    1_555 ?
 Ca1  O5   W1    109.4(4)      21_555   17_554 ?
 Ca1  O5   O1    60.9(5)       21_555   21_555 ?
 Ca1  O5   O2    57.3(5)       21_555   35_555 ?
 Ca1  O5   O4    50.0(4)       21_555    1_555 ?
 Ca1  O5   O4    76.1(4)       21_555    2_555 ?
 Ca1  O5   O5    150.2(5)      21_555   35_555 ?
 Ca1  O5   O6    105.5(5)      21_555    1_555 ?
 Ca1  O5   O6    142.3(5)      21_555    2_555 ?
 Ca1  O5   O6    96.0(4)       21_555   35_555 ?
 Ce1  O5   Ca2   102.9(4)      21_555   36_555 ?
 Ce1  O5   Ce2   102.9(4)      21_555   36_555 ?
 Ce1  O5   Ca3   103.6(3)      21_555    1_555 ?
 Ce1  O5   Ce3   103.6(3)      21_555    1_555 ?
 Ce1  O5   W1    109.4(4)      21_555   17_554 ?
 Ce1  O5   O1    60.9(5)       21_555   21_555 ?
 Ce1  O5   O2    57.3(5)       21_555   35_555 ?
 Ce1  O5   O4    50.0(4)       21_555    1_555 ?
 Ce1  O5   O4    76.1(4)       21_555    2_555 ?
 Ce1  O5   O5    150.2(5)      21_555   35_555 ?
 Ce1  O5   O6    105.5(5)      21_555    1_555 ?
 Ce1  O5   O6    142.3(5)      21_555    2_555 ?
 Ce1  O5   O6    96.0(4)       21_555   35_555 ?
 Ca2  O5   Ca3   88.6(3)       36_555    1_555 ?
 Ca2  O5   Ce3   88.6(3)       36_555    1_555 ?
 Ca2  O5   W1    144.2(4)      36_555   17_554 ?
 Ca2  O5   O1    162.3(8)      36_555   21_555 ?
 Ca2  O5   O2    52.8(4)       36_555   35_555 ?
 Ca2  O5   O4    107.2(6)      36_555    1_555 ?
 Ca2  O5   O4    52.1(4)       36_555    2_555 ?
 Ca2  O5   O5    101.5(5)      36_555   35_555 ?
 Ca2  O5   O6    136.4(6)      36_555    1_555 ?
 Ca2  O5   O6    56.0(4)       36_555    2_555 ?
 Ca2  O5   O6    122.3(5)      36_555   35_555 ?
 Ce2  O5   Ca3   88.6(3)       36_555    1_555 ?
 Ce2  O5   Ce3   88.6(3)       36_555    1_555 ?
 Ce2  O5   W1    144.2(4)      36_555   17_554 ?
 Ce2  O5   O1    162.3(8)      36_555   21_555 ?
 Ce2  O5   O2    52.8(4)       36_555   35_555 ?
 Ce2  O5   O4    107.2(6)      36_555    1_555 ?
 Ce2  O5   O4    52.1(4)       36_555    2_555 ?
 Ce2  O5   O5    101.5(5)      36_555   35_555 ?
 Ce2  O5   O6    136.4(6)      36_555    1_555 ?
 Ce2  O5   O6    56.0(4)       36_555    2_555 ?
 Ce2  O5   O6    122.3(5)      36_555   35_555 ?
 Ca3  O5   W1    98.2(3)        1_555   17_554 ?
 Ca3  O5   O1    101.5(6)       1_555   21_555 ?
 Ca3  O5   O2    122.3(5)       1_555   35_555 ?
 Ca3  O5   O4    54.4(4)        1_555    1_555 ?
 Ca3  O5   O4    53.7(3)        1_555    2_555 ?
 Ca3  O5   O5    93.9(4)        1_555   35_555 ?
 Ca3  O5   O6    53.0(4)        1_555    1_555 ?
 Ca3  O5   O6    51.0(4)        1_555    2_555 ?
 Ca3  O5   O6    138.5(4)       1_555   35_555 ?
 Ce3  O5   W1    98.2(3)        1_555   17_554 ?
 Ce3  O5   O1    101.5(6)       1_555   21_555 ?
 Ce3  O5   O2    122.3(5)       1_555   35_555 ?
 Ce3  O5   O4    54.4(4)        1_555    1_555 ?
 Ce3  O5   O4    53.7(3)        1_555    2_555 ?
 Ce3  O5   O5    93.9(4)        1_555   35_555 ?
 Ce3  O5   O6    53.0(4)        1_555    1_555 ?
 Ce3  O5   O6    51.0(4)        1_555    2_555 ?
 Ce3  O5   O6    138.5(4)       1_555   35_555 ?
 W1   O5   O1    49.1(6)       17_554   21_555 ?
 W1   O5   O2    138.8(7)      17_554   35_555 ?
 W1   O5   O4    105.2(5)      17_554    1_555 ?
 W1   O5   O4    151.3(5)      17_554    2_555 ?
 W1   O5   O6    46.8(5)       17_554    1_555 ?
 W1   O5   O6    102.3(5)      17_554    2_555 ?
 O1   O5   O2    109.6(8)      21_555   35_555 ?
 O1   O5   O4    68.7(6)       21_555    1_555 ?
 O1   O5   O4    123.8(7)      21_555    2_555 ?
 O1   O5   O5    92.2(7)       21_555   35_555 ?
 O1   O5   O6    59.6(6)       21_555    1_555 ?
 O1   O5   O6    141.1(7)      21_555    2_555 ?
 O1   O5   O6    57.5(5)       21_555   35_555 ?
 O2   O5   O4    93.8(7)       35_555    1_555 ?
 O2   O5   O4    68.6(5)       35_555    2_555 ?
 O2   O5   O5    130.7(6)      35_555   35_555 ?
 O2   O5   O6    162.2(8)      35_555    1_555 ?
 O2   O5   O6    108.7(5)      35_555    2_555 ?
 O2   O5   O6    99.1(6)       35_555   35_555 ?
 O4   O5   O4    55.8(5)        1_555    2_555 ?
 O4   O5   O5    135.5(6)       1_555   35_555 ?
 O4   O5   O6    69.4(6)        1_555    1_555 ?
 O4   O5   O6    102.6(6)       1_555    2_555 ?
 O4   O5   O6    126.0(6)       1_555   35_555 ?
 O4   O5   O5    133.2(5)       2_555   35_555 ?
 O4   O5   O6    104.5(6)       2_555    1_555 ?
 O4   O5   O6    66.3(4)        2_555    2_555 ?
 O4   O5   O6    167.6(5)       2_555   35_555 ?
 O5   O5   O6    66.3(6)       35_555    1_555 ?
 O5   O5   O6    67.0(4)       35_555    2_555 ?
 O5   O5   O6    56.0(4)       35_555   35_555 ?
 O6   O5   O6    81.7(5)        1_555    2_555 ?
 O6   O5   O6    86.8(5)        1_555   35_555 ?
 O6   O5   O6    121.5(4)       2_555   35_555 ?
 Ca2  O6   Ca2   97.2(4)        1_555   34_545 ?
 Ca2  O6   Ce2   97.2(4)        1_555   34_545 ?
 Ca2  O6   Ca3   141.0(3)       1_555    1_555 ?
 Ca2  O6   Ce3   141.0(3)       1_555    1_555 ?
 Ca2  O6   W1    106.0(4)       1_555   17_554 ?
 Ca2  O6   O1    57.9(4)        1_555   16_554 ?
 Ca2  O6   O1    107.3(5)       1_555   21_555 ?
 Ca2  O6   O5    149.9(6)       1_555    1_555 ?
 Ca2  O6   O5    97.5(4)        1_555    3_555 ?
 Ca2  O6   O5    96.6(6)        1_555   35_555 ?
 Ca2  O6   Ce2   97.2(4)       34_545    1_555 ?
 Ca2  O6   Ca3   94.0(3)       34_545    1_555 ?
 Ca2  O6   Ce3   94.0(3)       34_545    1_555 ?
 Ca2  O6   W1    107.7(3)      34_545   17_554 ?
 Ca2  O6   O1    107.0(5)      34_545   16_554 ?
 Ca2  O6   O1    58.3(4)       34_545   21_555 ?
 Ca2  O6   O5    98.0(6)       34_545    1_555 ?
 Ca2  O6   O5    54.3(4)       34_545    3_555 ?
 Ca2  O6   O5    146.0(6)      34_545   35_555 ?
 Ce2  O6   Ce2   97.2(4)        1_555   34_545 ?
 Ce2  O6   Ca3   141.0(3)       1_555    1_555 ?
 Ce2  O6   Ce3   141.0(3)       1_555    1_555 ?
 Ce2  O6   W1    106.0(4)       1_555   17_554 ?
 Ce2  O6   O1    57.9(4)        1_555   16_554 ?
 Ce2  O6   O1    107.3(5)       1_555   21_555 ?
 Ce2  O6   O5    149.9(6)       1_555    1_555 ?
 Ce2  O6   O5    97.5(4)        1_555    3_555 ?
 Ce2  O6   O5    96.6(6)        1_555   35_555 ?
 Ce2  O6   Ca3   94.0(3)       34_545    1_555 ?
 Ce2  O6   Ce3   94.0(3)       34_545    1_555 ?
 Ce2  O6   W1    107.7(3)      34_545   17_554 ?
 Ce2  O6   O1    107.0(5)      34_545   16_554 ?
 Ce2  O6   O1    58.3(4)       34_545   21_555 ?
 Ce2  O6   O5    98.0(6)       34_545    1_555 ?
 Ce2  O6   O5    54.3(4)       34_545    3_555 ?
 Ce2  O6   O5    146.0(6)      34_545   35_555 ?
 Ca3  O6   W1    105.8(3)       1_555   17_554 ?
 Ca3  O6   O1    150.3(5)       1_555   16_554 ?
 Ca3  O6   O1    110.4(5)       1_555   21_555 ?
 Ca3  O6   O5    63.3(5)        1_555    1_555 ?
 Ca3  O6   O5    60.3(4)        1_555    3_555 ?
 Ca3  O6   O5    94.5(5)        1_555   35_555 ?
 Ce3  O6   W1    105.8(3)       1_555   17_554 ?
 Ce3  O6   O1    150.3(5)       1_555   16_554 ?
 Ce3  O6   O1    110.4(5)       1_555   21_555 ?
 Ce3  O6   O5    63.3(5)        1_555    1_555 ?
 Ce3  O6   O5    60.3(4)        1_555    3_555 ?
 Ce3  O6   O5    94.5(5)        1_555   35_555 ?
 W1   O6   O1    48.3(4)       17_554   16_554 ?
 W1   O6   O1    49.5(4)       17_554   21_555 ?
 W1   O6   O5    152.5(6)      17_554    3_555 ?
 O1   O6   O1    66.5(4)       16_554   21_555 ?
 O1   O6   O5    92.7(6)       16_554    1_555 ?
 O1   O6   O5    149.4(6)      16_554    3_555 ?
 O1   O6   O5    56.5(5)       16_554   35_555 ?
 O1   O6   O5    60.6(6)       21_555    1_555 ?
 O1   O6   O5    110.0(5)      21_555    3_555 ?
 O1   O6   O5    87.9(6)       21_555   35_555 ?
 O5   O6   O5    112.5(7)       1_555    3_555 ?
 O5   O6   O5    57.7(5)        1_555   35_555 ?
 O5   O6   O5    152.5(7)       3_555   35_555 ?
