# Supplementary material for: Synthesis Attempt and Structural Studies of Novel A2CeWO6 Double Perovskites (A2+ = Ba, Ca) in and outside of Ambient Conditions
Source: ACS Omega. 2022 May 23;7(22):18382–408. doi: 10.1021/acsomega.2c00669 (PMC9178617; doi:10.1021/acsomega.2c00669)
Supplement: Supplementary file 5 — ao2c00669_si_005.cif [file ao2c00669_si_005.cif]

##############################################################################
###      FullProf-generated CIF output file  (version: May 2011)           ###
###      Template of CIF submission form for structure report              ###
##############################################################################
 
# This file has been generated using FullProf.2k taking one example of 
# structure report provided by Acta Cryst. It is given as a 'template' with 
# filled structural items. Many other items are left unfilled and it is the  
# responsibility of the user to properly fill or suppress them. In principle 
# all question marks '?' should be replaced by the appropriate text or 
# numerical value depending on the kind of CIF item. 
# See the document: cif_core.dic (URL: http://www.iucr.org) for details. 
 
# Please notify any error or suggestion to: 
#           Juan Rodriguez-Carvajal (jrc@ill.eu)
# Improvements will be progressively added as needed.
 
 
#=============================================================================
 data_global
#=============================================================================
 
_audit_creation_date  02/03/2021  
_audit_creation_method  "FullProf Suite"
# PROCESSING SUMMARY (IUCr Office Use Only)
 
#=============================================================================
 
# 1. SUBMISSION DETAILS
 
# Definition of non standard CIF items (Reliability indices used in FULLPROF) 
 
loop_ 
_publ_manuscript_incl_extra_item
_publ_manuscript_incl_extra_info
_publ_manuscript_incl_extra_defn
#      Name                               Explanation                 Standard?
#     ------                              -----------                 ---------
 '_pd_proc_ls_prof_cR_factor'    'Prof. R-factor CORRECTED for background'   no
 '_pd_proc_ls_prof_cwR_factor'   'wProf.R-factor CORRECTED for background'   no
 '_pd_proc_ls_prof_cwR_expected' 'wProf.Expected CORRECTED for background'   no
 '_pd_proc_ls_prof_chi2'         'Chi-square for all considered points'      no
 '_pd_proc_ls_prof_echi2'        'Chi-2 for points with Bragg contribution'  no
#=============================================================================
 
# 3. TITLE AND AUTHOR LIST

_publ_contact_author_name        'Damian Wlodarczyk'
_publ_contact_author_address
;Institute of Physics PAS,
PL02668, 
Ave. Lotnikow 32/46,  
Warsaw, 
Poland
;
_publ_contact_author_email       wlodar@ifpan.edu.pl
_publ_requested_journal          'ACS Omega'
;
Synthesis attempt and structural studies of novel A2CeWO6 double perovskites (A= Ba, Ca2+) in and outside of ambient conditions
;
loop_
_publ_author_name
_publ_author_footnote
_publ_author_address
'Damian Wlodarczyk' ?
;Institute of Physics PAS,
PL02668, 
Ave. Lotnikow 32/46,  
Warsaw, 
Poland
;
'Mikolaj Amilusik' ?
;Institute of High Pressure PAS, 
PL01142,
Sokolowska 29/37, 
Warsaw, 
Poland
;
'Katarzyna M Kosyl' ?
;Institute of Physics PAS,
PL02668, 
Ave. Lotnikow 32/46,  
Warsaw, 
Poland
;
'Maciej J Chrunik' ?
;Military University of Technology,
PL00908,
Gen. Sylwestra Kaliskiego 2,
Warsaw,
Poland
;
'Krystyna Lawniczak-Jablonska' ?
;Institute of Physics PAS,
PL02668, 
Ave. Lotnikow 32/46,  
Warsaw, 
Poland
;
'Michal Strankowski' ?
;Gdansk University of Technology, 
PL80233,
G. Narutowicza 11/12,  
Gdansk, 
Poland
;
'Marcin Zajac' ?
;Solaris Synchrotron NSRC, 
Jagiellonian University,
PL30392, 
Czerwone Maki 98,  
Cracow, 
Poland
;
'Volodymyr Tsiumra' ?
;Institute of Physics PAS,
PL02668,
Ave. Lotnikow 32/46,
Warsaw,
Poland
;
'Aneta Grochot' ?
;Institute of Physics PAS,
PL02668,
Ave. Lotnikow 32/46,
Warsaw,
Poland
;
'Anna Reszka' ?
;Institute of Physics PAS,
PL02668,
Ave. Lotnikow 32/46,
Warsaw,
Poland
;
'Andrzej Suchocki' ?
;Institute of Physics PAS,
PL02668,
Ave. Lotnikow 32/46,
Warsaw,
Poland
;
'Tomasz Giela' ?
;Solaris Synchrotron NSRC, 
Jagiellonian University,
PL30392, 
Czerwone Maki 98,  
Cracow, 
Poland
;
'Przemyslaw Iwanowski' .
;Institute of Physics PAS,
PL02668,
Ave. Lotnikow 32/46,
Warsaw,
Poland
;
'Michal Bockowski' .
;Institute of High Pressure PAS, 
PL01142,
Sokolowska 29/37, 
Warsaw, 
Poland
;
'Hanka Przybylinska' .
;Institute of Physics PAS,
PL02668,
Ave. Lotnikow 32/46,
Warsaw,
Poland
;

# The loop structure below should contain the names and addresses of all
 
#=============================================================================
 
# 4. TEXT
 
_publ_section_synopsis
;  ?
;
_publ_section_abstract
; ?
;          
_publ_section_comment
; ?
;
_publ_section_exptl_prep      # Details of the preparation of the sample(s)
                              # should be given here. 
; ?
;
_publ_section_exptl_refinement
; ?
;
_publ_section_references
; ?
;
_publ_section_figure_captions
; ?
;
_publ_section_acknowledgements
; ?
;
 
#=============================================================================
 
#=============================================================================
# If more than one structure is reported, the remaining sections should be 
# completed per structure. For each data set, replace the '?' in the
# data_? line below by a unique identifier.
 
data_Cerium_Tungstate_Double_Perovskite
 
#=============================================================================
 
# 5. CHEMICAL DATA
 
_chemical_name_common            'Barium Cerate Tungstate double perovskite'
_chemical_name_systematic        'Dibarium Cerium Tungsten Hexaoxide'
_chemical_compound_source        'Double Perovskite synthetically made using solid state reaction'
_chemical_properties_physical    'oxygen-sensitive, semiconductor'
_chemical_formula_moiety          '2(Ba 2+), (Ce O3)2-, (W O3)2-'
_chemical_formula_structural      ?
_chemical_formula_analytical      'Ba2.17 Ce1.18 O6.81 W'
_chemical_formula_iupac           ?
_chemical_formula_sum             'Ba2 Ce O6 W'
_chemical_formula_weight          694.614
_exptl_crystal_density_diffrn     7.410
_chemical_melting_point           1673
_exptl_crystal_description        powder
_exptl_crystal_colour            'dark blue grey'
 
loop_
    _atom_type_symbol               
    _atom_type_scat_Cromer_Mann_a1 
    _atom_type_scat_Cromer_Mann_b1 
    _atom_type_scat_Cromer_Mann_a2 
    _atom_type_scat_Cromer_Mann_b2 
    _atom_type_scat_Cromer_Mann_a3 
    _atom_type_scat_Cromer_Mann_b3 
    _atom_type_scat_Cromer_Mann_a4 
    _atom_type_scat_Cromer_Mann_b4 
    _atom_type_scat_Cromer_Mann_c 
    _atom_type_scat_dispersion_real 
    _atom_type_scat_dispersion_imag 
    _atom_type_scat_source          
Ba     20.3361   3.21600  19.29700   0.27560  10.88800  20.20730
       2.69590 167.20200   2.77310  -1.33400   8.46000 
International_Tables_for_Crystallography_Vol.C(1991)_Tables_6.1.1.4_and_6.1.1.5
Ce    21.16710   2.81219  19.76950   0.22684  11.85130  17.60830
       3.33049 127.11300   1.86264  -2.17000   9.64800
 International_Tables_for_Crystallography_Vol.C(1991)_Tables_6.1.1.4_and_6.1.1.5
W     29.08180   1.72029  15.43000   9.22590  14.43270   0.32170
       5.11982  57.05600   9.88750  -6.04800   5.57700
 International_Tables_for_Crystallography_Vol.C(1991)_Tables_6.1.1.4_and_6.1.1.5
O      3.04850  13.27710   2.28680   5.70110   1.54630   0.32390
       0.86700  32.90890   0.25080   0.04700   0.03200
 International_Tables_for_Crystallography_Vol.C(1991)_Tables_6.1.1.4_and_6.1.1.5
 
#=============================================================================
 
# 6. POWDER SPECIMEN AND CRYSTAL DATA
 
_symmetry_cell_setting                Monoclinic
_space_group_IT_number                12
_symmetry_space_group_name_H-M       'I 1 2/m 1'
_symmetry_space_group_name_Hall      '-I 2y'
_chemical_absolute_configuration     rmad

loop_
    _symmetry_equiv_pos_as_xyz   #<--must include 'x,y,z'
'x,y,z'
'-x,y,-z'
'-x,-y,-z'
'x,-y,z'
'x+1/2,y+1/2,z+1/2'
'-x+1/2,y+1/2,-z+1/2'
'-x+1/2,-y+1/2,-z+1/2'
'x+1/2,-y+1/2,z+1/2'
 
_cell_length_a                       6.0376(3)
_cell_length_b                       6.0369(3)
_cell_length_c                       8.5420(2)
_cell_angle_alpha                    90.00000
_cell_angle_beta                     90.015(3)
_cell_angle_gamma                    90.00000
_cell_volume                         311.34(2)
_cell_formula_units_Z                2
_cell_measurement_temperature        293
_diffrn_ambient_pressure             101.325
; ?
;
# The next three fields give the specimen dimensions in mm.  The equatorial
# plane contains the incident and diffracted beam.
 
_pd_spec_size_axial               ?       # perpendicular to 
                                          # equatorial plane
_pd_spec_size_equat               ?       # parallel to 
                                          # scattering vector
                                          # in transmission
_pd_spec_size_thick               ?       # parallel to 
                                          # scattering vector
                                          # in reflection
 
# The next five fields are character fields that describe the specimen.
 
_pd_spec_mounting                         # This field should be
                                          # used to give details of the 
                                          # container.
; ?
;
_pd_spec_mount_mode               ?       # options are 'reflection'
                                          # or 'transmission'
_pd_spec_shape                    ?       # options are 'cylinder' 
                                          # 'flat_sheet' or 'irregular'
_pd_char_particle_morphology      ?
_pd_char_colour                   ?       # use ICDD colour descriptions
 
# The following three fields describe the preparation of the specimen.
# The cooling rate is in K/min.  The pressure at which the sample was 
# prepared is in kPa.  The temperature of preparation is in K.        
 
_pd_prep_cool_rate                ?
_pd_prep_pressure                 ?
_pd_prep_temperature              ?
 
# The next four fields are normally only needed for transmission experiments.
 
_exptl_absorpt_coefficient_mu        ?
_exptl_absorpt_correction_type       ?
_exptl_absorpt_process_details       ?
_exptl_absorpt_correction_T_min      ?
_exptl_absorpt_correction_T_max      ?
 
#=============================================================================
 
# 7. EXPERIMENTAL DATA
 
_exptl_special_details
; ?
;
 
# The following item is used to identify the equipment used to record 
# the powder pattern when the diffractogram was measured at a laboratory 
# other than the authors' home institution, e.g. when neutron or synchrotron
# radiation is used.
 
_pd_instr_location
; ?
;
_pd_calibration_special_details           # description of the method used
                                          # to calibrate the instrument
; ?
;

_diffrn_ambient_temperature      293 
_diffrn_radiation_probe          'x-ray'
_diffrn_radiation_type           'Cu Ka'
_diffrn_radiation_wavelength     1.5406
_diffrn_source                   'sealed rotating anode X-ray tube' # Put here: 'rotating-anode X-ray tube' or similar 
_diffrn_source_type              'lamp'
_diffrn_source_target            'Cu' # Put here the chemical symbol of the anode
 
_diffrn_radiation_monochromator  'Johansson Geremanium'
_diffrn_measurement_device_type  'Xpert MPD Panalytical'
_diffrn_measurement_method       'Bragg-Brentano'
_diffrn_detector_area_resol_mean 0.05
_diffrn_detector                 'strip detector'
_diffrn_detector_type            'Xcelerator'
_pd_meas_scan_method             'step'
# 'tof', 'fixed' or
# 'disp' (= dispersive)
_pd_meas_special_details         
;  ?
;

 
#  The following four items give details of the measured (not processed)
#  powder pattern.  Angles are in degrees.
 
_pd_meas_number_of_points         8916
_pd_meas_2theta_range_min         10.01736
_pd_meas_2theta_range_max         158.99832
_pd_meas_2theta_range_inc         0.016711
 
#=============================================================================
 
# 8. REFINEMENT DATA
 
_refine_special_details
; ?
;
 
# Use the next field to give any special details about the fitting of the
# powder pattern.
 
_pd_proc_ls_special_details
; ?
;
 
# The next three items are given as text.
 
_pd_proc_ls_profile_function      ?
_pd_proc_ls_background_function   ?
_pd_proc_ls_pref_orient_corr
; ?
;
 
#  The following profile R-factors are NOT CORRECTED for background
#  The sum is extended to all non-excluded points.
#  These are the current CIF standard
 
_pd_proc_ls_prof_R_factor                7.9019
_pd_proc_ls_prof_wR_factor              10.3829
_pd_proc_ls_prof_wR_expected             2.2405
 
#  The following profile R-factors are CORRECTED for background
#  The sum is extended to all non-excluded points.
#  These items are not in the current CIF standard, but are defined above
 
_pd_proc_ls_prof_cR_factor               27.2856
_pd_proc_ls_prof_cwR_factor              22.1792
_pd_proc_ls_prof_cwR_expected             4.7859
 
#  The following items are not in the CIF standard, but are defined above
 
_pd_proc_ls_prof_chi2                21.4763
_pd_proc_ls_prof_echi2               22.9522
 
#  Items related to LS refinement
 
_refine_ls_R_I_factor                13.4744
_refine_ls_number_reflns                   374
_refine_ls_number_parameters                35
_refine_ls_number_restraints                 0
_refine_ls_shift/su_max               0.05
_refine_ls_goodness_of_fit_all        2.1476
 
# The following four items apply to angular dispersive measurements.
# 2theta minimum, maximum and increment (in degrees) are for the 
# intensities used in the refinement.
 
_pd_proc_2theta_range_min               10.0174
_pd_proc_2theta_range_max              158.9983
_pd_proc_2theta_range_inc              0.016711
_pd_proc_wavelength                    1.540560
 
_pd_block_diffractogram_id        ?  # The id used for the block containing
                                     # the powder pattern profile (section 11)
 
# Give appropriate details in the next two text fields.
 
_pd_proc_info_excluded_regions    ?
_pd_proc_info_data_reduction      ?
 
# The following items are used to identify the programs used.
 
_computing_data_collection           ?
_computing_structure_solution        ?
_computing_structure_refinement      FULLPROF
_computing_molecular_graphics        ?
_computing_publication_material      ?
 
#=============================================================================
 
# 9. ATOMIC COORDINATES AND DISPLACEMENT PARAMETERS
 
loop_
    _atom_site_label
    _atom_site_fract_x
    _atom_site_fract_y
    _atom_site_fract_z
    _atom_site_U_iso_or_equiv
    _atom_site_occupancy
    _atom_site_adp_type
    _atom_site_type_symbol
 Ba1  0.5181(14)  0.00000  0.2635(10)  0.00000  1.00000 Uiso Ba    
 Ce1  0.00000  0.00000  0.00000  0.00000  1.00000 Uiso Ce    
 W1  0.00000  0.00000  0.50000  0.00000  1.00000 Uiso W     
 O1 -0.004(16)  0.00000  0.266(8)  0.00000  1.00000 Uiso O     
 O2  0.297(7)  0.249(7) -0.046(4)  0.00000  1.00000 Uiso O     
 
# Note: if the displacement parameters were refined anisotropically
# the U matrices should be given as for single-crystal studies.

#=============================================================================
 
# 10. DISTANCES AND ANGLES / MOLECULAR GEOMETRY 

_geom_special_details            ?

loop_
_geom_bond_atom_site_label_1
_geom_bond_atom_site_label_2
_geom_bond_distance
_geom_bond_site_symmetry_2
_geom_bond_publ_flag
Ba1   Ce1   3.853(8)      1_555 ?
Ba1   Ce1   3.679(8)      1_655 ?
Ba1   Ce1   3.634(5)      5_545 ?
Ba1   Ce1   3.634(5)      5_555 ?
Ba1   W1    3.724(8)      1_555 ?
Ba1   W1    3.542(8)      1_655 ?
Ba1   W1    3.767(5)      5_544 ?
Ba1   W1    3.767(5)      5_554 ?
Ba1   O1    3.15(10)      1_555 ?
Ba1   O1    2.89(10)      1_655 ?
Ba1   O1    3.030(6)      6_545 ?
Ba1   O1    3.030(6)      6_555 ?
Ba1   O2    3.32(4)       1_555 ?
Ba1   O2    2.64(4)       2_655 ?
Ba1   O2    2.64(4)       3_655 ?
Ba1   O2    3.32(4)       4_555 ?
Ba1   O2    2.79(4)       5_545 ?
Ba1   O2    3.43(4)       6_545 ?
Ba1   O2    3.43(4)       7_555 ?
Ba1   O2    2.79(4)       8_555 ?
Ce1   Ba1   3.679(8)      1_455 ?
Ce1   Ba1   3.853(8)      1_555 ?
Ce1   Ba1   3.853(8)      2_555 ?
Ce1   Ba1   3.679(8)      2_655 ?
Ce1   Ba1   3.634(5)      5_444 ?
Ce1   Ba1   3.634(5)      5_454 ?
Ce1   Ba1   3.634(5)      6_545 ?
Ce1   Ba1   3.634(5)      6_555 ?
Ce1   O1    2.27(7)       1_555 ?
Ce1   O1    2.27(7)       2_555 ?
Ce1   O2    2.37(4)       1_555 ?
Ce1   O2    2.37(4)       2_555 ?
Ce1   O2    2.37(4)       3_555 ?
Ce1   O2    2.37(4)       4_555 ?
W1    Ba1   3.542(8)      1_455 ?
W1    Ba1   3.724(8)      1_555 ?
W1    Ba1   3.724(8)      2_556 ?
W1    Ba1   3.542(8)      2_656 ?
W1    Ba1   3.767(5)      5_445 ?
W1    Ba1   3.767(5)      5_455 ?
W1    Ba1   3.767(5)      6_545 ?
W1    Ba1   3.767(5)      6_555 ?
W1    O1    2.00(7)       1_555 ?
W1    O1    2.00(7)       2_556 ?
W1    O2    1.99(4)       5_445 ?
W1    O2    1.99(4)       6_545 ?
W1    O2    1.99(4)       7_555 ?
W1    O2    1.99(4)       8_455 ?
O1    Ba1   2.89(10)      1_455 ?
O1    Ba1   3.15(10)      1_555 ?
O1    Ba1   3.030(6)      6_545 ?
O1    Ba1   3.030(6)      6_555 ?
O1    Ce1   2.27(7)       1_555 ?
O1    W1    2.00(7)       1_555 ?
O1    O1    4.00(10)      2_556 ?
O1    O2    3.56(8)       1_555 ?
O1    O2    2.99(8)       2_555 ?
O1    O2    2.99(8)       3_555 ?
O1    O2    3.56(8)       4_555 ?
O1    O2    2.51(7)       5_445 ?
O1    O2    3.09(8)       6_545 ?
O1    O2    3.09(8)       7_555 ?
O1    O2    2.51(7)       8_455 ?
O2    Ba1   3.32(4)       1_555 ?
O2    Ba1   2.64(4)       2_655 ?
O2    Ba1   2.79(4)       5_454 ?
O2    Ba1   3.43(4)       6_555 ?
O2    Ce1   2.37(4)       1_555 ?
O2    W1    1.99(4)       5_554 ?
O2    O1    3.56(8)       1_555 ?
O2    O1    2.99(8)       2_555 ?
O2    O1    2.51(7)       5_554 ?
O2    O1    3.09(8)       6_555 ?
O2    O2    3.67(6)       2_555 ?
O2    O2    2.57(6)       2_655 ?
O2    O2    3.96(6)       3_655 ?
O2    O2    3.98(6)       3_665 ?
O2    O2    3.01(6)       4_555 ?
O2    O2    3.03(6)       4_565 ?
O2    O2    3.53(5)       7_554 ?

loop_
_geom_angle_atom_site_label_1
_geom_angle_atom_site_label_2
_geom_angle_atom_site_label_3
_geom_angle
_geom_angle_site_symmetry_1
_geom_angle_site_symmetry_3
_geom_angle_publ_flag
 Ce1  Ba1  Ce1  106.54(18)     1_555    1_655 ?
 Ce1  Ba1  Ce1  107.47(15)     1_555    5_545 ?
 Ce1  Ba1  Ce1  107.47(15)     1_555    5_555 ?
 Ce1  Ba1  W1   68.59(18)      1_555    1_555 ?
 Ce1  Ba1  W1   179.04(19)     1_555    1_655 ?
 Ce1  Ba1  W1   68.13(15)      1_555    5_544 ?
 Ce1  Ba1  W1   68.13(15)      1_555    5_554 ?
 Ce1  Ba1  O1   145(4)         1_555    1_655 ?
 Ce1  Ba1  O1   85.9(16)       1_555    6_545 ?
 Ce1  Ba1  O1   85.9(16)       1_555    6_555 ?
 Ce1  Ba1  O2   86.1(14)       1_555    2_655 ?
 Ce1  Ba1  O2   86.1(14)       1_555    3_655 ?
 Ce1  Ba1  O2   146.2(16)      1_555    5_545 ?
 Ce1  Ba1  O2   87.7(10)       1_555    6_545 ?
 Ce1  Ba1  O2   87.7(10)       1_555    7_555 ?
 Ce1  Ba1  O2   146.2(16)      1_555    8_555 ?
 Ce1  Ba1  Ce1  111.35(15)     1_655    5_545 ?
 Ce1  Ba1  Ce1  111.35(15)     1_655    5_555 ?
 Ce1  Ba1  W1   175.13(19)     1_655    1_555 ?
 Ce1  Ba1  W1   72.50(19)      1_655    1_655 ?
 Ce1  Ba1  W1   69.96(15)      1_655    5_544 ?
 Ce1  Ba1  W1   69.96(15)      1_655    5_554 ?
 Ce1  Ba1  O1   143(3)         1_655    1_555 ?
 Ce1  Ba1  O1   88.4(17)       1_655    6_545 ?
 Ce1  Ba1  O1   88.4(17)       1_655    6_555 ?
 Ce1  Ba1  O2   80.3(11)       1_655    1_555 ?
 Ce1  Ba1  O2   80.3(11)       1_655    4_555 ?
 Ce1  Ba1  O2   83.1(12)       1_655    5_545 ?
 Ce1  Ba1  O2   150.5(14)      1_655    6_545 ?
 Ce1  Ba1  O2   150.5(14)      1_655    7_555 ?
 Ce1  Ba1  O2   83.1(12)       1_655    8_555 ?
 Ce1  Ba1  Ce1  112.33(11)     5_545    5_555 ?
 Ce1  Ba1  W1   70.92(15)      5_545    1_555 ?
 Ce1  Ba1  W1   73.00(16)      5_545    1_655 ?
 Ce1  Ba1  W1   70.47(11)      5_545    5_544 ?
 Ce1  Ba1  W1   175.53(11)     5_545    5_554 ?
 Ce1  Ba1  O1   88(2)          5_545    1_555 ?
 Ce1  Ba1  O1   91(3)          5_545    1_655 ?
 Ce1  Ba1  O1   150.8(8)       5_545    6_555 ?
 Ce1  Ba1  O2   143.7(14)      5_545    1_555 ?
 Ce1  Ba1  O2   151.4(17)      5_545    2_655 ?
 Ce1  Ba1  O2   86.0(13)       5_545    3_655 ?
 Ce1  Ba1  O2   93.1(11)       5_545    4_555 ?
 Ce1  Ba1  O2   87.7(12)       5_545    7_555 ?
 Ce1  Ba1  O2   98.3(14)       5_545    8_555 ?
 Ce1  Ba1  W1   70.92(15)      5_555    1_555 ?
 Ce1  Ba1  W1   73.00(16)      5_555    1_655 ?
 Ce1  Ba1  W1   175.53(11)     5_555    5_544 ?
 Ce1  Ba1  W1   70.47(11)      5_555    5_554 ?
 Ce1  Ba1  O1   88(2)          5_555    1_555 ?
 Ce1  Ba1  O1   91(3)          5_555    1_655 ?
 Ce1  Ba1  O1   150.8(8)       5_555    6_545 ?
 Ce1  Ba1  O2   93.1(11)       5_555    1_555 ?
 Ce1  Ba1  O2   86.0(13)       5_555    2_655 ?
 Ce1  Ba1  O2   151.4(17)      5_555    3_655 ?
 Ce1  Ba1  O2   143.7(14)      5_555    4_555 ?
 Ce1  Ba1  O2   98.3(14)       5_555    5_545 ?
 Ce1  Ba1  O2   87.7(12)       5_555    6_545 ?
 W1   Ba1  W1   112.37(19)     1_555    1_655 ?
 W1   Ba1  W1   107.45(15)     1_555    5_544 ?
 W1   Ba1  W1   107.45(15)     1_555    5_554 ?
 W1   Ba1  O1   147(4)         1_555    1_655 ?
 W1   Ba1  O1   91.2(17)       1_555    6_545 ?
 W1   Ba1  O1   91.2(17)       1_555    6_555 ?
 W1   Ba1  O2   95.4(11)       1_555    1_555 ?
 W1   Ba1  O2   137.5(16)      1_555    2_655 ?
 W1   Ba1  O2   137.5(16)      1_555    3_655 ?
 W1   Ba1  O2   95.4(11)       1_555    4_555 ?
 W1   Ba1  O2   101.0(14)      1_555    5_545 ?
 W1   Ba1  O2   101.0(14)      1_555    8_555 ?
 W1   Ba1  W1   111.38(16)     1_655    5_544 ?
 W1   Ba1  W1   111.38(16)     1_655    5_554 ?
 W1   Ba1  O1   145(4)         1_655    1_555 ?
 W1   Ba1  O1   94.0(18)       1_655    6_545 ?
 W1   Ba1  O1   94.0(18)       1_655    6_555 ?
 W1   Ba1  O2   141.6(14)      1_655    1_555 ?
 W1   Ba1  O2   93.1(13)       1_655    2_655 ?
 W1   Ba1  O2   93.1(13)       1_655    3_655 ?
 W1   Ba1  O2   141.6(14)      1_655    4_555 ?
 W1   Ba1  O2   93.1(12)       1_655    6_545 ?
 W1   Ba1  O2   93.1(12)       1_655    7_555 ?
 W1   Ba1  W1   106.51(11)     5_544    5_554 ?
 W1   Ba1  O1   89(2)          5_544    1_555 ?
 W1   Ba1  O1   92(3)          5_544    1_655 ?
 W1   Ba1  O1   138.4(7)       5_544    6_555 ?
 W1   Ba1  O2   82.8(11)       5_544    1_555 ?
 W1   Ba1  O2   92.8(14)       5_544    2_655 ?
 W1   Ba1  O2   86.0(12)       5_544    5_545 ?
 W1   Ba1  O2   92.9(11)       5_544    6_545 ?
 W1   Ba1  O2   139.4(13)      5_544    7_555 ?
 W1   Ba1  O2   143.3(16)      5_544    8_555 ?
 W1   Ba1  O1   89(2)          5_554    1_555 ?
 W1   Ba1  O1   92(3)          5_554    1_655 ?
 W1   Ba1  O1   138.4(7)       5_554    6_545 ?
 W1   Ba1  O2   92.8(14)       5_554    3_655 ?
 W1   Ba1  O2   82.8(11)       5_554    4_555 ?
 W1   Ba1  O2   143.3(16)      5_554    5_545 ?
 W1   Ba1  O2   139.4(13)      5_554    6_545 ?
 W1   Ba1  O2   92.9(11)       5_554    7_555 ?
 W1   Ba1  O2   86.0(12)       5_554    8_555 ?
 O1   Ba1  O1   179(6)         1_555    1_655 ?
 O1   Ba1  O1   88(3)          1_555    6_545 ?
 O1   Ba1  O1   88(3)          1_555    6_555 ?
 O1   Ba1  O2   67(2)          1_555    1_555 ?
 O1   Ba1  O2   115(4)         1_555    2_655 ?
 O1   Ba1  O2   115(4)         1_555    3_655 ?
 O1   Ba1  O2   67(2)          1_555    4_555 ?
 O1   Ba1  O2   127(4)         1_555    5_545 ?
 O1   Ba1  O2   56(2)          1_555    6_545 ?
 O1   Ba1  O2   56(2)          1_555    7_555 ?
 O1   Ba1  O2   127(4)         1_555    8_555 ?
 O1   Ba1  O1   92(3)          1_655    6_545 ?
 O1   Ba1  O1   92(3)          1_655    6_555 ?
 O1   Ba1  O2   114(4)         1_655    1_555 ?
 O1   Ba1  O2   65(3)          1_655    2_655 ?
 O1   Ba1  O2   65(3)          1_655    3_655 ?
 O1   Ba1  O2   114(4)         1_655    4_555 ?
 O1   Ba1  O2   53(2)          1_655    5_545 ?
 O1   Ba1  O2   123(4)         1_655    6_545 ?
 O1   Ba1  O2   123(4)         1_655    7_555 ?
 O1   Ba1  O2   53(2)          1_655    8_555 ?
 O1   Ba1  O1   169.93(17)     6_545    6_555 ?
 O1   Ba1  O2   111.9(18)      6_545    1_555 ?
 O1   Ba1  O2   121(2)         6_545    2_655 ?
 O1   Ba1  O2   52.1(16)       6_545    3_655 ?
 O1   Ba1  O2   58.1(15)       6_545    4_555 ?
 O1   Ba1  O2   61.6(19)       6_545    5_545 ?
 O1   Ba1  O2   66.6(17)       6_545    6_545 ?
 O1   Ba1  O2   118.9(20)      6_545    7_555 ?
 O1   Ba1  O2   127(2)         6_545    8_555 ?
 O1   Ba1  O2   58.1(15)       6_555    1_555 ?
 O1   Ba1  O2   52.1(16)       6_555    2_655 ?
 O1   Ba1  O2   121(2)         6_555    3_655 ?
 O1   Ba1  O2   111.9(18)      6_555    4_555 ?
 O1   Ba1  O2   127(2)         6_555    5_545 ?
 O1   Ba1  O2   118.9(20)      6_555    6_545 ?
 O1   Ba1  O2   66.6(17)       6_555    7_555 ?
 O1   Ba1  O2   61.6(19)       6_555    8_555 ?
 O2   Ba1  O2   49.6(15)       1_555    2_655 ?
 O2   Ba1  O2   82.4(19)       1_555    3_655 ?
 O2   Ba1  O2   53.8(13)       1_555    4_555 ?
 O2   Ba1  O2   162(2)         1_555    5_545 ?
 O2   Ba1  O2   122.5(18)      1_555    6_545 ?
 O2   Ba1  O2   97.9(16)       1_555    7_555 ?
 O2   Ba1  O2   117.5(20)      1_555    8_555 ?
 O2   Ba1  O2   69.5(19)       2_655    3_655 ?
 O2   Ba1  O2   82.4(19)       2_655    4_555 ?
 O2   Ba1  O2   118(2)         2_655    5_545 ?
 O2   Ba1  O2   169(2)         2_655    6_545 ?
 O2   Ba1  O2   119(2)         2_655    7_555 ?
 O2   Ba1  O2   81.1(18)       2_655    8_555 ?
 O2   Ba1  O2   49.6(15)       3_655    4_555 ?
 O2   Ba1  O2   81.1(18)       3_655    5_545 ?
 O2   Ba1  O2   119(2)         3_655    6_545 ?
 O2   Ba1  O2   169(2)         3_655    7_555 ?
 O2   Ba1  O2   118(2)         3_655    8_555 ?
 O2   Ba1  O2   117.5(20)      4_555    5_545 ?
 O2   Ba1  O2   97.9(16)       4_555    6_545 ?
 O2   Ba1  O2   122.5(18)      4_555    7_555 ?
 O2   Ba1  O2   162(2)         4_555    8_555 ?
 O2   Ba1  O2   71.6(17)       5_545    6_545 ?
 O2   Ba1  O2   99.5(20)       5_545    7_555 ?
 O2   Ba1  O2   65.8(18)       5_545    8_555 ?
 O2   Ba1  O2   52.5(13)       6_545    7_555 ?
 O2   Ba1  O2   99.5(20)       6_545    8_555 ?
 O2   Ba1  O2   71.6(17)       7_555    8_555 ?
 Ba1  Ce1  Ba1  106.5(3)       1_455    1_555 ?
 Ba1  Ce1  Ba1  73.5(3)        1_455    2_555 ?
 Ba1  Ce1  Ba1  180.0(4)       1_455    2_655 ?
 Ba1  Ce1  Ba1  111.3(3)       1_455    5_444 ?
 Ba1  Ce1  Ba1  111.3(3)       1_455    5_454 ?
 Ba1  Ce1  Ba1  68.7(2)        1_455    6_545 ?
 Ba1  Ce1  Ba1  68.7(2)        1_455    6_555 ?
 Ba1  Ce1  O1   52(3)          1_455    1_555 ?
 Ba1  Ce1  O1   128(3)         1_455    2_555 ?
 Ba1  Ce1  O2   134.4(18)      1_455    1_555 ?
 Ba1  Ce1  O2   45.6(12)       1_455    2_555 ?
 Ba1  Ce1  O2   45.6(12)       1_455    3_555 ?
 Ba1  Ce1  O2   134.4(18)      1_455    4_555 ?
 Ba1  Ce1  Ba1  180.0(4)       1_555    2_555 ?
 Ba1  Ce1  Ba1  73.5(3)        1_555    2_655 ?
 Ba1  Ce1  Ba1  107.5(3)       1_555    5_444 ?
 Ba1  Ce1  Ba1  107.5(3)       1_555    5_454 ?
 Ba1  Ce1  Ba1  72.5(2)        1_555    6_545 ?
 Ba1  Ce1  Ba1  72.5(2)        1_555    6_555 ?
 Ba1  Ce1  O1   55(3)          1_555    1_555 ?
 Ba1  Ce1  O1   125(3)         1_555    2_555 ?
 Ba1  Ce1  O2   58.9(13)       1_555    1_555 ?
 Ba1  Ce1  O2   121.1(18)      1_555    2_555 ?
 Ba1  Ce1  O2   121.1(18)      1_555    3_555 ?
 Ba1  Ce1  O2   58.9(13)       1_555    4_555 ?
 Ba1  Ce1  Ba1  106.5(3)       2_555    2_655 ?
 Ba1  Ce1  Ba1  72.5(2)        2_555    5_444 ?
 Ba1  Ce1  Ba1  72.5(2)        2_555    5_454 ?
 Ba1  Ce1  Ba1  107.5(3)       2_555    6_545 ?
 Ba1  Ce1  Ba1  107.5(3)       2_555    6_555 ?
 Ba1  Ce1  O1   125(3)         2_555    1_555 ?
 Ba1  Ce1  O1   55(3)          2_555    2_555 ?
 Ba1  Ce1  O2   121.1(18)      2_555    1_555 ?
 Ba1  Ce1  O2   58.9(13)       2_555    2_555 ?
 Ba1  Ce1  O2   58.9(13)       2_555    3_555 ?
 Ba1  Ce1  O2   121.1(18)      2_555    4_555 ?
 Ba1  Ce1  Ba1  68.7(2)        2_655    5_444 ?
 Ba1  Ce1  Ba1  68.7(2)        2_655    5_454 ?
 Ba1  Ce1  Ba1  111.3(3)       2_655    6_545 ?
 Ba1  Ce1  Ba1  111.3(3)       2_655    6_555 ?
 Ba1  Ce1  O1   128(3)         2_655    1_555 ?
 Ba1  Ce1  O1   52(3)          2_655    2_555 ?
 Ba1  Ce1  O2   45.6(12)       2_655    1_555 ?
 Ba1  Ce1  O2   134.4(18)      2_655    2_555 ?
 Ba1  Ce1  O2   134.4(18)      2_655    3_555 ?
 Ba1  Ce1  O2   45.6(12)       2_655    4_555 ?
 Ba1  Ce1  Ba1  112.33(11)     5_444    5_454 ?
 Ba1  Ce1  Ba1  67.7(2)        5_444    6_545 ?
 Ba1  Ce1  Ba1  180.0(2)       5_444    6_555 ?
 Ba1  Ce1  O1   124(3)         5_444    1_555 ?
 Ba1  Ce1  O1   56.2(17)       5_444    2_555 ?
 Ba1  Ce1  O2   114.3(17)      5_444    1_555 ?
 Ba1  Ce1  O2   129.9(18)      5_444    2_555 ?
 Ba1  Ce1  O2   65.7(14)       5_444    3_555 ?
 Ba1  Ce1  O2   50.1(13)       5_444    4_555 ?
 Ba1  Ce1  Ba1  180.0(2)       5_454    6_545 ?
 Ba1  Ce1  Ba1  67.7(2)        5_454    6_555 ?
 Ba1  Ce1  O1   124(3)         5_454    1_555 ?
 Ba1  Ce1  O1   56.2(17)       5_454    2_555 ?
 Ba1  Ce1  O2   50.1(13)       5_454    1_555 ?
 Ba1  Ce1  O2   65.7(14)       5_454    2_555 ?
 Ba1  Ce1  O2   129.9(18)      5_454    3_555 ?
 Ba1  Ce1  O2   114.3(17)      5_454    4_555 ?
 Ba1  Ce1  Ba1  112.33(11)     6_545    6_555 ?
 Ba1  Ce1  O1   56.2(17)       6_545    1_555 ?
 Ba1  Ce1  O1   124(3)         6_545    2_555 ?
 Ba1  Ce1  O2   129.9(18)      6_545    1_555 ?
 Ba1  Ce1  O2   114.3(17)      6_545    2_555 ?
 Ba1  Ce1  O2   50.1(13)       6_545    3_555 ?
 Ba1  Ce1  O2   65.7(14)       6_545    4_555 ?
 Ba1  Ce1  O1   56.2(17)       6_555    1_555 ?
 Ba1  Ce1  O1   124(3)         6_555    2_555 ?
 Ba1  Ce1  O2   65.7(14)       6_555    1_555 ?
 Ba1  Ce1  O2   50.1(13)       6_555    2_555 ?
 Ba1  Ce1  O2   114.3(17)      6_555    3_555 ?
 Ba1  Ce1  O2   129.9(18)      6_555    4_555 ?
 O1   Ce1  O1   180(5)         1_555    2_555 ?
 O1   Ce1  O2   100(4)         1_555    1_555 ?
 O1   Ce1  O2   80(3)          1_555    2_555 ?
 O1   Ce1  O2   80(3)          1_555    3_555 ?
 O1   Ce1  O2   100(4)         1_555    4_555 ?
 O1   Ce1  O2   80(3)          2_555    1_555 ?
 O1   Ce1  O2   100(4)         2_555    2_555 ?
 O1   Ce1  O2   100(4)         2_555    3_555 ?
 O1   Ce1  O2   80(3)          2_555    4_555 ?
 O2   Ce1  O2   101(3)         1_555    2_555 ?
 O2   Ce1  O2   180(3)         1_555    3_555 ?
 O2   Ce1  O2   79(2)          1_555    4_555 ?
 O2   Ce1  O2   79(2)          2_555    3_555 ?
 O2   Ce1  O2   180(3)         2_555    4_555 ?
 O2   Ce1  O2   101(3)         3_555    4_555 ?
 Ba1  W1   Ba1  112.4(4)       1_455    1_555 ?
 Ba1  W1   Ba1  67.6(3)        1_455    2_556 ?
 Ba1  W1   Ba1  180.0(4)       1_455    2_656 ?
 Ba1  W1   Ba1  111.4(3)       1_455    5_445 ?
 Ba1  W1   Ba1  111.4(3)       1_455    5_455 ?
 Ba1  W1   Ba1  68.6(2)        1_455    6_545 ?
 Ba1  W1   Ba1  68.6(2)        1_455    6_555 ?
 Ba1  W1   O1   55(3)          1_455    1_555 ?
 Ba1  W1   O1   125(4)         1_455    2_556 ?
 Ba1  W1   O2   51.8(15)       1_455    5_445 ?
 Ba1  W1   O2   128(2)         1_455    6_545 ?
 Ba1  W1   O2   128(2)         1_455    7_555 ?
 Ba1  W1   O2   51.8(15)       1_455    8_455 ?
 Ba1  W1   Ba1  180.0(4)       1_555    2_556 ?
 Ba1  W1   Ba1  67.6(3)        1_555    2_656 ?
 Ba1  W1   Ba1  107.5(3)       1_555    5_445 ?
 Ba1  W1   Ba1  107.5(3)       1_555    5_455 ?
 Ba1  W1   Ba1  72.5(2)        1_555    6_545 ?
 Ba1  W1   Ba1  72.5(2)        1_555    6_555 ?
 Ba1  W1   O1   58(3)          1_555    1_555 ?
 Ba1  W1   O1   122(4)         1_555    2_556 ?
 Ba1  W1   O2   114(2)         1_555    5_445 ?
 Ba1  W1   O2   65.8(16)       1_555    6_545 ?
 Ba1  W1   O2   65.8(16)       1_555    7_555 ?
 Ba1  W1   O2   114(2)         1_555    8_455 ?
 Ba1  W1   Ba1  112.4(4)       2_556    2_656 ?
 Ba1  W1   Ba1  72.5(2)        2_556    5_445 ?
 Ba1  W1   Ba1  72.5(2)        2_556    5_455 ?
 Ba1  W1   Ba1  107.5(3)       2_556    6_545 ?
 Ba1  W1   Ba1  107.5(3)       2_556    6_555 ?
 Ba1  W1   O1   122(4)         2_556    1_555 ?
 Ba1  W1   O1   58(3)          2_556    2_556 ?
 Ba1  W1   O2   65.8(16)       2_556    5_445 ?
 Ba1  W1   O2   114(2)         2_556    6_545 ?
 Ba1  W1   O2   114(2)         2_556    7_555 ?
 Ba1  W1   O2   65.8(16)       2_556    8_455 ?
 Ba1  W1   Ba1  68.6(2)        2_656    5_445 ?
 Ba1  W1   Ba1  68.6(2)        2_656    5_455 ?
 Ba1  W1   Ba1  111.4(3)       2_656    6_545 ?
 Ba1  W1   Ba1  111.4(3)       2_656    6_555 ?
 Ba1  W1   O1   125(4)         2_656    1_555 ?
 Ba1  W1   O1   55(3)          2_656    2_556 ?
 Ba1  W1   O2   128(2)         2_656    5_445 ?
 Ba1  W1   O2   51.8(15)       2_656    6_545 ?
 Ba1  W1   O2   51.8(15)       2_656    7_555 ?
 Ba1  W1   O2   128(2)         2_656    8_455 ?
 Ba1  W1   Ba1  106.51(11)     5_445    5_455 ?
 Ba1  W1   Ba1  73.5(2)        5_445    6_545 ?
 Ba1  W1   Ba1  180.0(2)       5_445    6_555 ?
 Ba1  W1   O1   127(3)         5_445    1_555 ?
 Ba1  W1   O1   53.3(20)       5_445    2_556 ?
 Ba1  W1   O2   61.6(16)       5_445    5_445 ?
 Ba1  W1   O2   118(2)         5_445    7_555 ?
 Ba1  W1   O2   138(2)         5_445    8_455 ?
 Ba1  W1   Ba1  180.0(2)       5_455    6_545 ?
 Ba1  W1   Ba1  73.5(2)        5_455    6_555 ?
 Ba1  W1   O1   127(3)         5_455    1_555 ?
 Ba1  W1   O1   53.3(20)       5_455    2_556 ?
 Ba1  W1   O2   138(2)         5_455    5_445 ?
 Ba1  W1   O2   118(2)         5_455    6_545 ?
 Ba1  W1   O2   61.6(16)       5_455    8_455 ?
 Ba1  W1   Ba1  106.51(11)     6_545    6_555 ?
 Ba1  W1   O1   53.3(20)       6_545    1_555 ?
 Ba1  W1   O1   127(3)         6_545    2_556 ?
 Ba1  W1   O2   61.6(16)       6_545    6_545 ?
 Ba1  W1   O2   138(2)         6_545    7_555 ?
 Ba1  W1   O2   118(2)         6_545    8_455 ?
 Ba1  W1   O1   53.3(20)       6_555    1_555 ?
 Ba1  W1   O1   127(3)         6_555    2_556 ?
 Ba1  W1   O2   118(2)         6_555    5_445 ?
 Ba1  W1   O2   138(2)         6_555    6_545 ?
 Ba1  W1   O2   61.6(16)       6_555    7_555 ?
 O1   W1   O1   180(6)         1_555    2_556 ?
 O1   W1   O2   78(4)          1_555    5_445 ?
 O1   W1   O2   102(4)         1_555    6_545 ?
 O1   W1   O2   102(4)         1_555    7_555 ?
 O1   W1   O2   78(4)          1_555    8_455 ?
 O1   W1   O2   102(4)         2_556    5_445 ?
 O1   W1   O2   78(4)          2_556    6_545 ?
 O1   W1   O2   78(4)          2_556    7_555 ?
 O1   W1   O2   102(4)         2_556    8_455 ?
 O2   W1   O2   81(3)          5_445    6_545 ?
 O2   W1   O2   180(4)         5_445    7_555 ?
 O2   W1   O2   99(3)          5_445    8_455 ?
 O2   W1   O2   99(3)          6_545    7_555 ?
 O2   W1   O2   180(4)         6_545    8_455 ?
 O2   W1   O2   81(3)          7_555    8_455 ?
 Ba1  O1   Ba1  179(3)         1_455    1_555 ?
 Ba1  O1   Ba1  88.4(19)       1_455    6_545 ?
 Ba1  O1   Ba1  88.4(19)       1_455    6_555 ?
 Ba1  O1   Ce1  90(3)          1_455    1_555 ?
 Ba1  O1   W1   91(3)          1_455    1_555 ?
 Ba1  O1   O1   91(3)          1_455    2_556 ?
 Ba1  O1   O2   120(3)         1_455    1_555 ?
 Ba1  O1   O2   53(3)          1_455    2_555 ?
 Ba1  O1   O2   53(3)          1_455    3_555 ?
 Ba1  O1   O2   120(3)         1_455    4_555 ?
 Ba1  O1   O2   62(3)          1_455    5_445 ?
 Ba1  O1   O2   114(3)         1_455    6_545 ?
 Ba1  O1   O2   114(3)         1_455    7_555 ?
 Ba1  O1   O2   62(3)          1_455    8_455 ?
 Ba1  O1   Ba1  91.6(18)       1_555    6_545 ?
 Ba1  O1   Ba1  91.6(18)       1_555    6_555 ?
 Ba1  O1   Ce1  89(2)          1_555    1_555 ?
 Ba1  O1   W1   90(3)          1_555    1_555 ?
 Ba1  O1   O1   90(3)          1_555    2_556 ?
 Ba1  O1   O2   59(2)          1_555    1_555 ?
 Ba1  O1   O2   126(3)         1_555    2_555 ?
 Ba1  O1   O2   126(3)         1_555    3_555 ?
 Ba1  O1   O2   59(2)          1_555    4_555 ?
 Ba1  O1   O2   119(3)         1_555    5_445 ?
 Ba1  O1   O2   67(2)          1_555    6_545 ?
 Ba1  O1   O2   67(2)          1_555    7_555 ?
 Ba1  O1   O2   119(3)         1_555    8_455 ?
 Ba1  O1   Ba1  169.93(17)     6_545    6_555 ?
 Ba1  O1   Ce1  85.2(17)       6_545    1_555 ?
 Ba1  O1   W1   94.8(20)       6_545    1_555 ?
 Ba1  O1   O1   94.8(20)       6_545    2_556 ?
 Ba1  O1   O2   111.9(18)      6_545    1_555 ?
 Ba1  O1   O2   116(2)         6_545    2_555 ?
 Ba1  O1   O2   55.2(17)       6_545    3_555 ?
 Ba1  O1   O2   62.1(15)       6_545    4_555 ?
 Ba1  O1   O2   55.9(19)       6_545    5_445 ?
 Ba1  O1   O2   65.7(16)       6_545    6_545 ?
 Ba1  O1   O2   124.3(19)      6_545    7_555 ?
 Ba1  O1   O2   130(2)         6_545    8_455 ?
 Ba1  O1   Ce1  85.2(17)       6_555    1_555 ?
 Ba1  O1   W1   94.8(20)       6_555    1_555 ?
 Ba1  O1   O1   94.8(20)       6_555    2_556 ?
 Ba1  O1   O2   62.1(15)       6_555    1_555 ?
 Ba1  O1   O2   55.2(17)       6_555    2_555 ?
 Ba1  O1   O2   116(2)         6_555    3_555 ?
 Ba1  O1   O2   111.9(18)      6_555    4_555 ?
 Ba1  O1   O2   130(2)         6_555    5_445 ?
 Ba1  O1   O2   124.3(19)      6_555    6_545 ?
 Ba1  O1   O2   65.7(16)       6_555    7_555 ?
 Ba1  O1   O2   55.9(19)       6_555    8_455 ?
 Ce1  O1   W1   179(3)         1_555    1_555 ?
 Ce1  O1   O1   179(3)         1_555    2_556 ?
 Ce1  O1   O2   51(2)          1_555    2_555 ?
 Ce1  O1   O2   51(2)          1_555    3_555 ?
 Ce1  O1   O2   130(3)         1_555    5_445 ?
 Ce1  O1   O2   140(3)         1_555    6_545 ?
 Ce1  O1   O2   140(3)         1_555    7_555 ?
 Ce1  O1   O2   130(3)         1_555    8_455 ?
 W1   O1   O2   138(3)         1_555    1_555 ?
 W1   O1   O2   130(3)         1_555    2_555 ?
 W1   O1   O2   130(3)         1_555    3_555 ?
 W1   O1   O2   138(3)         1_555    4_555 ?
 W1   O1   O2   51(3)          1_555    5_445 ?
 W1   O1   O2   51(3)          1_555    8_455 ?
 O1   O1   O2   138(3)         2_556    1_555 ?
 O1   O1   O2   130(3)         2_556    2_555 ?
 O1   O1   O2   130(3)         2_556    3_555 ?
 O1   O1   O2   138(3)         2_556    4_555 ?
 O1   O1   O2   51(3)          2_556    5_445 ?
 O1   O1   O2   51(3)          2_556    8_455 ?
 O2   O1   O2   68(2)          1_555    2_555 ?
 O2   O1   O2   93(3)          1_555    3_555 ?
 O2   O1   O2   50(2)          1_555    4_555 ?
 O2   O1   O2   168(3)         1_555    5_445 ?
 O2   O1   O2   125(2)         1_555    6_545 ?
 O2   O1   O2   100(2)         1_555    7_555 ?
 O2   O1   O2   118(3)         1_555    8_455 ?
 O2   O1   O2   60(2)          2_555    3_555 ?
 O2   O1   O2   93(3)          2_555    4_555 ?
 O2   O1   O2   115(3)         2_555    5_445 ?
 O2   O1   O2   166(3)         2_555    6_545 ?
 O2   O1   O2   119(3)         2_555    7_555 ?
 O2   O1   O2   79(3)          2_555    8_455 ?
 O2   O1   O2   68(2)          3_555    4_555 ?
 O2   O1   O2   79(3)          3_555    5_445 ?
 O2   O1   O2   119(3)         3_555    6_545 ?
 O2   O1   O2   166(3)         3_555    7_555 ?
 O2   O1   O2   115(3)         3_555    8_455 ?
 O2   O1   O2   118(3)         4_555    5_445 ?
 O2   O1   O2   100(2)         4_555    6_545 ?
 O2   O1   O2   125(2)         4_555    7_555 ?
 O2   O1   O2   168(3)         4_555    8_455 ?
 O2   O1   O2   53(2)          5_445    6_545 ?
 O2   O1   O2   90(3)          5_445    7_555 ?
 O2   O1   O2   74(3)          5_445    8_455 ?
 O2   O1   O2   59(2)          6_545    7_555 ?
 O2   O1   O2   90(3)          6_545    8_455 ?
 O2   O1   O2   53(2)          7_555    8_455 ?
 Ba1  O2   Ba1  97.6(11)       1_555    2_655 ?
 Ba1  O2   Ba1  162.3(11)      1_555    5_454 ?
 Ba1  O2   Ba1  82.1(9)        1_555    6_555 ?
 Ba1  O2   Ce1  83.4(12)       1_555    1_555 ?
 Ba1  O2   W1   86.6(14)       1_555    5_554 ?
 Ba1  O2   O1   54(2)          1_555    1_555 ?
 Ba1  O2   O1   121(3)         1_555    2_555 ?
 Ba1  O2   O1   126(3)         1_555    5_554 ?
 Ba1  O2   O1   56.2(16)       1_555    6_555 ?
 Ba1  O2   O2   102.8(16)      1_555    2_555 ?
 Ba1  O2   O2   51.3(16)       1_555    2_655 ?
 Ba1  O2   O2   86.6(14)       1_555    3_665 ?
 Ba1  O2   O2   63.1(15)       1_555    4_555 ?
 Ba1  O2   O2   116.9(18)      1_555    4_565 ?
 Ba1  O2   O2   148.4(16)      1_555    7_554 ?
 Ba1  O2   Ba1  98.9(12)       2_655    5_454 ?
 Ba1  O2   Ba1  169.5(11)      2_655    6_555 ?
 Ba1  O2   Ce1  94.3(14)       2_655    1_555 ?
 Ba1  O2   W1   108.2(15)      2_655    5_554 ?
 Ba1  O2   O1   120(3)         2_655    1_555 ?
 Ba1  O2   O1   61(3)          2_655    2_555 ?
 Ba1  O2   O1   72.0(19)       2_655    5_554 ?
 Ba1  O2   O1   131(3)         2_655    6_555 ?
 Ba1  O2   O2   124.4(19)      2_655    2_555 ?
 Ba1  O2   O2   79.2(19)       2_655    2_655 ?
 Ba1  O2   O2   56.3(14)       2_655    3_655 ?
 Ba1  O2   O2   108.2(17)      2_655    3_665 ?
 Ba1  O2   O2   55.3(16)       2_655    4_555 ?
 Ba1  O2   O2   125(2)         2_655    4_565 ?
 Ba1  O2   O2   51.3(14)       2_655    7_554 ?
 Ba1  O2   Ba1  80.5(11)       5_454    6_555 ?
 Ba1  O2   Ce1  89.1(13)       5_454    1_555 ?
 Ba1  O2   W1   94.2(15)       5_454    5_554 ?
 Ba1  O2   O1   111(2)         5_454    1_555 ?
 Ba1  O2   O1   63.2(18)       5_454    2_555 ?
 Ba1  O2   O1   66(3)          5_454    5_554 ?
 Ba1  O2   O1   115(3)         5_454    6_555 ?
 Ba1  O2   O2   62.3(15)       5_454    2_555 ?
 Ba1  O2   O2   139(2)         5_454    2_655 ?
 Ba1  O2   O2   154.5(19)      5_454    3_655 ?
 Ba1  O2   O2   94.2(16)       5_454    3_665 ?
 Ba1  O2   O2   123(2)         5_454    4_555 ?
 Ba1  O2   O2   57.1(16)       5_454    4_565 ?
 Ba1  O2   O2   47.6(13)       5_454    7_554 ?
 Ba1  O2   Ce1  75.2(12)       6_555    1_555 ?
 Ba1  O2   W1   82.3(14)       6_555    5_554 ?
 Ba1  O2   O1   51.4(15)       6_555    1_555 ?
 Ba1  O2   O1   110(2)         6_555    2_555 ?
 Ba1  O2   O1   117(3)         6_555    5_554 ?
 Ba1  O2   O1   58(2)          6_555    6_555 ?
 Ba1  O2   O2   46.1(12)       6_555    2_555 ?
 Ba1  O2   O2   108.3(20)      6_555    2_655 ?
 Ba1  O2   O2   122.7(16)      6_555    3_655 ?
 Ba1  O2   O2   82.3(14)       6_555    3_665 ?
 Ba1  O2   O2   116.2(18)      6_555    4_555 ?
 Ba1  O2   O2   63.8(15)       6_555    4_565 ?
 Ba1  O2   O2   127.2(15)      6_555    7_554 ?
 Ce1  O2   W1   156.4(16)      1_555    5_554 ?
 Ce1  O2   O1   49(2)          1_555    2_555 ?
 Ce1  O2   O1   148(4)         1_555    5_554 ?
 Ce1  O2   O1   119(3)         1_555    6_555 ?
 Ce1  O2   O2   132(2)         1_555    2_655 ?
 Ce1  O2   O2   87.4(18)       1_555    3_655 ?
 Ce1  O2   O2   156(2)         1_555    3_665 ?
 Ce1  O2   O2   50.7(17)       1_555    4_555 ?
 Ce1  O2   O2   129(2)         1_555    4_565 ?
 Ce1  O2   O2   92.5(17)       1_555    7_554 ?
 W1   O2   O1   119(3)         5_554    1_555 ?
 W1   O2   O1   151(4)         5_554    2_555 ?
 W1   O2   O1   51(3)          5_554    5_554 ?
 W1   O2   O2   124(2)         5_554    2_555 ?
 W1   O2   O2   50(2)          5_554    2_655 ?
 W1   O2   O2   99(2)          5_554    3_655 ?
 W1   O2   O2   140(3)         5_554    4_555 ?
 W1   O2   O2   106.9(20)      5_554    7_554 ?
 O1   O2   O1   87(3)          1_555    2_555 ?
 O1   O2   O1   168(4)         1_555    5_554 ?
 O1   O2   O1   80(3)          1_555    6_555 ?
 O1   O2   O2   48.8(19)       1_555    2_555 ?
 O1   O2   O2   105(4)         1_555    2_655 ?
 O1   O2   O2   81(2)          1_555    3_655 ?
 O1   O2   O2   119(3)         1_555    3_665 ?
 O1   O2   O2   65(2)          1_555    4_555 ?
 O1   O2   O2   115(2)         1_555    4_565 ?
 O1   O2   O2   131(3)         1_555    7_554 ?
 O1   O2   O1   101(4)         2_555    5_554 ?
 O1   O2   O1   166(4)         2_555    6_555 ?
 O1   O2   O2   64(2)          2_555    2_555 ?
 O1   O2   O2   139(4)         2_555    2_655 ?
 O1   O2   O2   96(3)          2_555    3_655 ?
 O1   O2   O2   151(3)         2_555    3_665 ?
 O1   O2   O2   60(2)          2_555    4_555 ?
 O1   O2   O2   120(3)         2_555    4_565 ?
 O1   O2   O1   90(4)          5_554    6_555 ?
 O1   O2   O2   127(4)         5_554    2_555 ?
 O1   O2   O2   75(3)          5_554    2_655 ?
 O1   O2   O2   107(3)         5_554    3_655 ?
 O1   O2   O2   51(2)          5_554    3_665 ?
 O1   O2   O2   127(3)         5_554    4_555 ?
 O1   O2   O2   53(2)          5_554    4_565 ?
 O1   O2   O2   56(2)          5_554    7_554 ?
 O1   O2   O2   103(3)         6_555    2_555 ?
 O1   O2   O2   52(2)          6_555    2_655 ?
 O1   O2   O2   88(2)          6_555    3_655 ?
 O1   O2   O2   119(3)         6_555    4_555 ?
 O1   O2   O2   61(2)          6_555    4_565 ?
 O1   O2   O2   146(3)         6_555    7_554 ?
 O2   O2   O2   150(3)         2_555    2_655 ?
 O2   O2   O2   124(2)         2_555    3_655 ?
 O2   O2   O2   124(2)         2_555    3_665 ?
 O2   O2   O2   90(2)          2_555    4_555 ?
 O2   O2   O2   90(2)          2_555    4_565 ?
 O2   O2   O2   93.1(17)       2_555    7_554 ?
 O2   O2   O2   49.4(19)       2_655    3_655 ?
 O2   O2   O2   49.7(19)       2_655    3_665 ?
 O2   O2   O2   90(2)          2_655    4_555 ?
 O2   O2   O2   90(2)          2_655    4_565 ?
 O2   O2   O2   117(2)         2_655    7_554 ?
 O2   O2   O2   99.1(18)       3_655    3_665 ?
 O2   O2   O2   139(2)         3_655    4_565 ?
 O2   O2   O2   107.3(18)      3_655    7_554 ?
 O2   O2   O2   140(2)         3_665    4_555 ?
 O2   O2   O2   106.9(18)      3_665    7_554 ?
 O2   O2   O2   180(3)         4_555    4_565 ?
 O2   O2   O2   90.2(19)       4_555    7_554 ?
 O2   O2   O2   89.8(19)       4_565    7_554 ?
